# Supplementary material for: Dataset on bitcoin carbon footprint and energy consumption
Source: Data Brief. 2022 May 11;42:108252. doi: 10.1016/j.dib.2022.108252 (PMC9119828; doi:10.1016/j.dib.2022.108252)
Supplement: Supplementary file 1 [file mmc1.xlsx]

## Sheet: Data
Date	BTCENEMAX	BTCENEMIN	BTCENEGUE	BTCEMI_MAX	BTCEMI_MIN	BTCEMI_GUE	BTCOAL_MAX	BTCOAL_MIN	BTCOAL_GUE	BTCOIL_MAX	BTCOIL_MIN	BTCOIL_GUE	BTCGAS_MAX	BTCGAS_MIN	BTCGAS_GUE
7/18/2010	1632822	137429	823214	904583	76135.8	456061	1663845	140040	838855	1394430	117364	703025	839270	70638.6	423132
7/19/2010	1642310	138228	827998	909840	76578.2	458711	1673514	140854	843730	1402533	118046	707110	844147	71049.1	425591
7/20/2010	1667626	140358	840762	923865	77758.6	465782	1699311	143025	856736	1424153	119866	718010	857160	72144.3	432152
7/21/2010	1741990	146618	878253	965062	81226.1	486552	1775088	149403	894940	1487660	125211	750028	895383	75361.4	451422
7/22/2010	1727749	145419	871074	957173	80562.1	482575	1760576	148182	887624	1475498	124188	743897	888063	74745.3	447732
7/23/2010	1746736	147017	880646	967692	81447.4	487878	1779924	149810	897378	1491713	125552	752072	897822	75566.7	452652
7/24/2010	1753516	147588	884064	971448	81763.5	489772	1786833	150392	900862	1497503	126040	754991	901307	75860	454409
7/25/2010	1833528	154322	881329	1015775	85494.4	488256	1868365	157254	898074	1565833	131791	752655	942433	79321.5	453003
7/26/2010	1927104	162198	883194	1067616	89857.6	489289	1963719	165280	899975	1645747	138517	754248	990531	83369.7	453962
7/27/2010	1980729	166711	869105	1097324	92358.1	481484	2018363	169879	885618	1691543	142372	742216	1018095	85689.6	446720
7/28/2010	1990069	167498	833930	1102498	92793.6	461997	2027880	170680	849774	1699519	143043	712176	1022895	86093.7	428640
7/29/2010	2079762	175047	833998	1152188	96975.8	462035	2119277	178372	849844	1776116	149490	712234	1068997	89973.9	428675
7/30/2010	2148691	180848	823096	1190375	100190	455995	2189516	184284	838735	1834982	154444	702924	1104427	92955.9	423072
7/31/2010	2262713	190445	829661	1253543	105506	459632	2305705	194064	845425	1932357	162640	708531	1163035	97888.7	426446
2010-01-08	2385453	200776	874666	1321541	111230	484565	2430776	204590	891285	2037176	171462	746965	1226123	103199	449578
2010-02-08	2497390	210197	915710	1383554	116449	507303	2544841	214191	933108	2132771	179508	782016	1283659	108041	470675
2010-03-08	2612419	219879	957887	1447280	121813	530669	2662055	224056	976087	2231006	187776	818036	1342784	113018	492354
2010-04-08	2765663	232777	1014076	1532177	128958	561798	2818211	237199	1033344	2361876	198791	866021	1421551	119647	521235
2010-05-08	2863211	240987	1049844	1586219	133507	581614	2917612	245566	1069791	2445182	205803	896567	1471690	123867	539620
2010-06-08	2917900	245590	1069897	1616517	136057	592723	2973340	250256	1090225	2491887	209734	913692	1499801	126233	549927
2010-07-08	2955323	248740	1083618	1637249	137802	600324	3011474	253466	1104207	2523846	212424	925410	1519036	127852	556980
2010-08-08	3042821	256104	1115701	1685723	141882	618098	3100635	260970	1136900	2598569	218713	952809	1564010	131638	573470
2010-09-08	3101171	261015	1137096	1718049	144602	629951	3160094	265974	1158701	2648400	222907	971080	1594002	134162	584467
2010-10-08	3189516	268451	1169489	1766992	148722	647897	3250117	273552	1191710	2723847	229257	998744	1639411	137984	601118
2010-11-08	3359161	282729	1231692	1860975	156632	682358	3422985	288101	1255094	2868723	241451	1051865	1726609	145323	633090
2010-12-08	3504100	294928	1284837	1941272	163390	711800	3570678	300532	1309249	2992502	251869	1097251	1801108	151593	660406
8/13/2010	3682988	309985	1350429	2040376	171732	748138	3752965	315875	1376087	3145272	264727	1153266	1893056	159332	694120
8/14/2010	4014457	337884	1471968	2224009	187188	815470	4090732	344303	1499935	3428347	288552	1257060	2063431	173672	756591
8/15/2010	4099888	345074	1503292	2271338	191171	832824	4177786	351630	1531855	3501305	294693	1283812	2107343	177368	772692
8/16/2010	4162040	350305	1526081	2305770	194069	845449	4241119	356961	1555077	3554382	299160	1303274	2139289	180057	784406
8/17/2010	4152747	349523	1522674	2300622	193636	843561	4231650	356164	1551605	3546446	298493	1300364	2134512	179655	782654
8/18/2010	4048257	340728	1484361	2242735	188764	822336	4125174	347202	1512564	3457212	290982	1267644	2080804	175134	762962
8/19/2010	3993503	336120	1464285	2212401	186210	811214	4069380	342506	1492106	3410452	287046	1250499	2052661	172766	752642
8/20/2010	4165748	350617	1527441	2307824	194242	846202	4244897	357279	1556462	3557548	299427	1304434	2141194	180217	785105
8/21/2010	4087906	344065	1498899	2264700	190612	830390	4165576	350603	1527378	3491071	293832	1280059	2101184	176850	770434
8/22/2010	4289447	361028	1572797	2376354	200010	871330	4370947	367888	1602681	3663188	308318	1343169	2204776	185569	808418
8/23/2010	4541769	382266	1665315	2516140	211775	922584	4628062	389528	1696956	3878670	326455	1422179	2334469	196484	855972
8/24/2010	4870551	409938	1785869	2698285	227106	989371	4963091	417727	1819800	4159450	350087	1525132	2503463	210708	917936
8/25/2010	5187864	436645	1902217	2874077	241901	1053828	5286433	444941	1938359	4430436	372895	1624493	2666562	224436	977739
8/26/2010	5486265	461761	2011630	3039391	255815	1114443	5590504	470534	2049851	4685270	394344	1717932	2819940	237345	1033978
8/27/2010	5544732	466682	2033068	3071782	258542	1126320	5650082	475548	2071697	4735201	398546	1736240	2849992	239874	1044997
8/28/2010	5675003	477646	2080835	3143952	264616	1152782	5782828	486721	2120370	4846453	407910	1777033	2916952	245510	1069549
8/29/2010	5618923	472926	2060272	3112883	262001	1141390	5725682	481912	2099417	4798560	403879	1759472	2888126	243084	1058980
8/30/2010	5498479	462789	2016109	3046157	256385	1116924	5602950	471582	2054415	4695701	395222	1721757	2826218	237873	1036280
8/31/2010	4762211	465726	1793271	2638265	258012	993472	4852693	474575	1827343	4066928	397730	1531453	2447776	239383	921741
2010-01-09	4009546	457759	1557505	2221288	253598	862858	4085727	466456	1587098	3424152	390926	1330110	2060907	235288	800558
2010-02-09	3267681	450348	1325444	1810295	249493	734296	3329767	458905	1350627	2790600	384597	1131929	1679588	231479	681278
2010-03-09	2547739	447605	1103469	1411447	247973	611322	2596146	456109	1124435	2175769	382254	942363	1309538	230069	567183
2010-04-09	1840370	451916	890459	1019565	250362	493314	1875337	460502	907378	1571676	385936	760452	945950	232285	457696
2010-05-09	1162805	453092	684279	644194	251013	379091	1184898	461701	697281	993036	386941	584374	597682	232889	351720
2010-06-09	542518	456620	497308	300555	252967	275509	552826	465295	506757	463311	389953	424701	278854	234702	255616
2010-07-09	531342	447213	487063	294363	247756	269833	541437	455710	496318	453766	381920	415952	273110	229867	250351
2010-08-09	544427	458226	499058	301613	253857	276478	554772	466933	508540	464941	391325	426196	279836	235528	256516
2010-09-09	543674	457592	498368	301195	253506	276096	554004	466286	507837	464297	390784	425606	279448	235202	256161
2010-10-09	561561	472647	514764	311105	261847	285180	572231	481628	524545	479573	403641	439609	288642	242941	264589
2010-11-09	562479	473420	515606	311613	262274	285646	573166	482415	525402	480357	404300	440327	289114	243338	265021
2010-12-09	579901	488083	531576	321265	270398	294493	590919	497357	541676	495235	416823	453966	298069	250875	273230
9/13/2010	597387	502801	547605	330952	278552	303373	608737	512354	558009	510168	429392	467654	307057	258440	281469
9/14/2010	630983	531077	578401	349565	294217	320434	642972	541168	589391	538860	453540	493955	324325	272974	297298
9/15/2010	634785	534277	581886	351671	295990	322365	646846	544428	592942	542106	456273	496930	326279	274618	299089
9/16/2010	679518	571927	622891	376453	316848	345082	692429	582794	634726	580308	488426	531949	349272	293971	320166
9/17/2010	696026	585822	638024	385599	324546	353465	709251	596953	650147	594407	500292	544873	357758	301113	327944
9/18/2010	737032	620335	675612	408316	343666	374289	751035	632122	688449	629425	529766	576973	378834	318852	347265
9/19/2010	783008	659032	717758	433787	365104	397638	797886	671554	731395	668689	562814	612965	402466	338742	368928
9/20/2010	831129	699533	761868	460445	387541	422075	846920	712824	776343	709784	597401	650635	427200	359560	391600
9/21/2010	840953	707802	770874	465888	392122	427064	856931	721250	785520	718174	604463	658326	432250	363810	396229
9/22/2010	870255	732464	797734	482121	405785	441944	886790	746381	812890	743198	625525	681264	447311	376487	410035
9/23/2010	914068	769340	837896	506394	426215	464194	931435	783958	853816	780614	657017	715563	469831	395441	430678
9/24/2010	959624	807684	879656	531632	447457	487329	977857	823030	896369	819519	689762	751226	493247	415150	452143
9/25/2010	975340	820911	894061	540338	454785	495310	993871	836508	911048	832940	701058	763528	501325	421948	459548
9/26/2010	975659	821180	894354	540515	454934	495472	994197	836782	911347	833213	701288	763778	501489	422086	459698
9/27/2010	993486	836184	910696	550391	463246	504525	1012362	852072	927999	848437	714101	777734	510652	429799	468098
9/28/2010	1031991	868592	945992	571723	481200	524079	1051599	885096	963965	881320	741778	807877	530443	446456	486240
9/29/2010	1074241	904153	984721	595130	500901	545535	1094652	921332	1003431	917402	772146	840952	552160	464734	506147
9/30/2010	1057622	890165	969487	585923	493152	537096	1077717	907079	987907	903209	760201	827942	543618	457545	498316
2010-01-10	1052998	886274	965248	583361	490996	534748	1073005	903113	983588	899261	756878	824322	541241	455545	496138
2010-02-10	1009579	849729	925447	559307	470750	512698	1028761	865874	943031	862180	725668	790332	518923	436761	475680
2010-03-10	989202	832578	906768	548018	461248	502350	1007997	848397	923997	844778	711022	774380	508450	427945	466079
2010-04-10	982907	827280	900998	544530	458313	499153	1001582	842998	918117	839403	706497	769452	505214	425222	463113
2010-05-10	950592	800081	871376	526628	443245	482742	968653	815283	887932	811805	683270	744155	488604	411242	447887
2010-06-10	957488	805886	877697	530448	446461	486244	975680	821197	894373	817695	688226	749553	492149	414225	451136
2010-07-10	971278	817493	890338	538088	452891	493248	989733	833025	907255	829472	698139	760349	499237	420191	457634
2010-08-10	971278	817493	890338	538088	452891	493248	989733	833025	907255	829472	698139	760349	499237	420191	457634
2010-09-10	1028412	865580	942711	569740	479531	522262	1047952	882026	960622	878264	739205	805075	528604	444908	484554
2010-10-10	1083577	912010	993278	600301	505254	550276	1104165	929338	1012151	925374	778857	848260	556958	468773	510545
2010-11-10	1089487	916985	998696	603576	508010	553278	1110187	934407	1017671	930422	783105	852887	559996	471330	513330
2010-12-10	1123419	945544	1029801	622374	523832	570510	1144764	963510	1049367	959400	807495	879450	577437	486010	529318
10/13/2010	1136149	956258	1041470	629426	529767	576974	1157736	974427	1061258	970271	816645	889415	583980	491517	535315
10/14/2010	1189567	1001219	1090436	659020	554675	604102	1212169	1020242	1111154	1015890	855041	931232	611437	514626	560484
10/15/2010	1220072	1026894	1118400	675920	568899	619593	1243254	1046405	1139649	1041942	876968	955113	627117	527824	574858
10/16/2010	1330021	1119434	1219186	736831	620166	675429	1355291	1140703	1242350	1135838	955997	1041184	683631	575389	626661
10/17/2010	1432619	1205788	1313234	793671	668006	727532	1459839	1228698	1338186	1223457	1029743	1121502	736366	619775	675002
10/18/2010	1532315	1289699	1404622	848903	714493	778161	1561429	1314203	1431310	1308597	1101403	1199548	787610	662905	721976
10/19/2010	1637794	1378477	1501312	907338	763676	831727	1668913	1404668	1529836	1398676	1177219	1282120	841826	708537	771674
10/20/2010	1728383	1454722	1584351	957524	805916	877730	1761222	1482362	1614453	1476039	1242333	1353036	888389	747727	814356
10/21/2010	1792912	1509034	1643503	993273	836005	910500	1826977	1537706	1674729	1531147	1288715	1403551	921557	775644	844760
10/22/2010	1857931	1563759	1703104	1029294	866322	943519	1893232	1593470	1735463	1586673	1335450	1454450	954977	803772	875395
10/23/2010	1873280	1576678	1717174	1037797	873479	951314	1908873	1606634	1749800	1599781	1346483	1466466	962866	810412	882627
10/24/2010	1924437	1619734	1764067	1066138	897333	977293	1961001	1650509	1797584	1643469	1383253	1506513	989160	832543	906730
10/25/2010	1994002	1678285	1827835	1104677	929770	1012620	2031888	1710172	1862564	1702877	1433255	1560971	1024917	862638	939507
10/26/2010	2117363	1782114	1940916	1173019	987291	1075268	2157593	1815974	1977794	1808228	1521925	1657543	1088325	916007	997631
10/27/2010	2187540	1841179	2005245	1211897	1020013	1110906	2229103	1876162	2043344	1868159	1572367	1712479	1124395	946366	1030696
10/28/2010	2263555	1905158	2074925	1254009	1055458	1149509	2306562	1941356	2114349	1933076	1627005	1771986	1163467	979251	1066512
10/29/2010	2374323	1998389	2176463	1315375	1107107	1205761	2419436	2036358	2217816	2027672	1706624	1858699	1220402	1027172	1118702
10/30/2010	2508499	2111320	2299457	1389708	1169671	1273899	2556160	2151435	2343147	2142258	1803067	1963736	1289368	1085218	1181921
10/31/2010	2592816	2182287	2376748	1436420	1208987	1316718	2642080	2223750	2421906	2214265	1863673	2029743	1332707	1121695	1221649
2010-01-11	2675724	2252068	2452747	1482351	1247645	1358822	2726563	2294857	2499349	2285068	1923266	2094646	1375322	1157563	1260712
2010-02-11	2695318	2268560	2470708	1493206	1256782	1368772	2746529	2311662	2517652	2301802	1937350	2109985	1385394	1166040	1269944
2010-03-11	2792197	2350099	2559514	1546877	1301955	1417971	2845249	2394751	2608145	2384536	2006985	2185825	1435189	1207951	1315590
2010-04-11	2904850	2444916	2662779	1609287	1354483	1475180	2960042	2491369	2713372	2480742	2087958	2274014	1493093	1256687	1368669
2010-05-11	3052654	2569317	2798266	1691170	1423402	1550239	3110654	2618134	2851433	2606966	2194197	2389719	1569064	1320629	1438309
2010-06-11	3141030	2643700	2879278	1740131	1464610	1595120	3200710	2693931	2933984	2682440	2257720	2458903	1614489	1358862	1479949
2010-07-11	3284224	2764222	3010538	1819460	1531379	1667838	3346624	2816742	3067739	2804727	2360645	2571000	1688091	1420810	1547417
2010-08-11	3510562	2954723	3218015	1944851	1636917	1782781	3577263	3010863	3279158	2998020	2523334	2748185	1804429	1518728	1654060
2010-09-11	3704538	3117986	3395826	2052314	1727364	1881288	3774924	3177228	3460347	3163675	2662760	2900036	1904132	1602645	1745455
2010-10-11	3953631	3327639	3624162	2190312	1843512	2007786	4028750	3390865	3693021	3376401	2841804	3095034	2032166	1710407	1862819
2010-11-11	4231538	3561544	3878910	2344272	1973095	2148916	4311937	3629213	3952609	3613733	3041559	3312589	2175010	1830634	1993760
2010-12-11	4298437	3617851	3940234	2381334	2004289	2182889	4380107	3686590	4015098	3670865	3089645	3364960	2209396	1859575	2025280
11/13/2010	4550636	3830119	4171416	2521052	2121886	2310965	4637098	3902891	4250673	3886243	3270921	3562390	2339027	1968681	2144108
11/14/2010	4861545	4091800	4456416	2693296	2266857	2468855	4953914	4169544	4541088	4151759	3494397	3805779	2498834	2103185	2290598
11/15/2010	4904158	4127666	4495478	2716903	2286727	2490495	4997337	4206092	4580892	4188151	3525027	3839138	2520737	2121620	2310676
11/16/2010	4971278	4184159	4557005	2754088	2318024	2524581	5065732	4263658	4643588	4245471	3573272	3891682	2555237	2150658	2342300
11/17/2010	5120382	4309655	4693683	2836691	2387549	2600301	5217669	4391538	4782863	4372806	3680445	4008405	2631876	2215163	2412553
11/18/2010	5330979	3765214	4624730	2953362	2085929	2562101	5432268	3836753	4712600	4552656	3215493	3949520	2740123	1935320	2377111
11/19/2010	5527736	3347957	4593491	3062366	1854768	2544794	5632763	3411568	4680767	4720687	2859155	3922841	2841256	1720850	2361054
11/20/2010	5367091	2762002	4282596	2973369	1530149	2372558	5469066	2814480	4363966	4583496	2358749	3657337	2758685	1419669	2201254
11/21/2010	5217732	2092286	3948190	2890624	1159127	2187297	5316869	2132040	4023206	4455943	1786813	3371754	2681914	1075435	2029370
11/22/2010	5376124	1592224	3863444	2978373	882092	2140348	5478271	1622476	3936850	4591210	1359759	3299382	2763328	818403	1985810
11/23/2010	5426701	1090788	3712313	3006392	604296	2056621	5529808	1111513	3782847	4634402	931533	3170315	2789324	560665	1908129
11/24/2010	5497639	462718	3527652	3045692	256346	1954319	5602094	471510	3594677	4694984	395161	3012615	2825787	237837	1813213
11/25/2010	5473383	460676	3512088	3032254	255215	1945697	5577378	469429	3578817	4674269	393418	2999323	2813319	236788	1805213
11/26/2010	5699089	479673	3656916	3157295	265739	2025931	5807372	488787	3726397	4867022	409641	3123006	2929332	246552	1879655
11/27/2010	6027391	507305	3867576	3339174	281047	2142637	6141911	516944	3941060	5147392	433239	3302910	3098079	260755	1987934
11/28/2010	6191540	521121	3972905	3430113	288701	2200989	6309179	531023	4048390	5287575	445038	3392861	3182451	267856	2042073
11/29/2010	6427506	540982	4124317	3560838	299704	2284871	6549629	551260	4202679	5489090	461998	3522166	3303738	278065	2119899
11/30/2010	6795315	571939	4360327	3764604	316854	2415621	6924426	582806	4443173	5803199	488436	3723719	3492792	293977	2241208
2010-01-12	7021855	591006	4505690	3890108	327417	2496152	7155270	602235	4591298	5996664	504719	3847859	3609233	303777	2315925
2010-02-12	7227876	608346	4637887	4004243	337024	2569390	7365206	619905	4726007	6172606	519528	3960756	3715128	312690	2383874
2010-03-12	7373247	620582	4731167	4084779	343802	2621067	7513339	632373	4821059	6296753	529977	4040417	3789849	318979	2431820
2010-04-12	7831815	659178	5025415	4338826	365184	2784080	7980620	671702	5120898	6688370	562938	4291704	4025553	338817	2583063
2010-05-12	8391767	706307	5384717	4649039	391294	2983133	8551211	719727	5487027	7166569	603186	4598549	4313368	363042	2767745
2010-06-12	8773988	738477	5629976	4860790	409116	3119007	8940694	752508	5736945	7492986	630660	4807999	4509830	379577	2893808
2010-07-12	9130281	768465	5858597	5058176	425730	3245663	9303756	783066	5969911	7797260	656269	5003242	4692965	394991	3011319
2010-08-12	9432009	793861	6052206	5225333	439799	3352922	9611217	808944	6167198	8054936	677957	5168584	4848053	408044	3110834
2010-09-12	9683752	815049	6213741	5364799	451537	3442412	9867743	830535	6331802	8269924	696052	5306535	4977449	418935	3193863
2010-10-12	9888633	832293	6345206	5478303	461090	3515244	10100000	848107	6465765	8444893	710778	5418806	5082758	427799	3261436
2010-11-12	10100000	850791	6486225	5600056	471338	3593369	10300000	866956	6609464	8632576	726575	5539236	5195719	437306	3333920
2010-12-12	10200000	861128	6565033	5668096	477065	3637028	10400000	877489	6689769	8737462	735403	5606538	5258847	442620	3374427
12/13/2010	10100000	847339	6459909	5577334	469426	3578789	10300000	863438	6582647	8597551	723627	5516762	5174639	435532	3320393
12/14/2010	10200000	857676	6538717	5645375	475152	3622449	10400000	873972	6662952	8702438	732455	5584064	5237767	440845	3360900
12/15/2010	10500000	887779	6768215	5843519	491830	3749591	10700000	904647	6896811	9007879	758163	5780056	5421604	456318	3478863
12/16/2010	10700000	904372	6894715	5952736	501022	3819672	10900000	921555	7025714	9176239	772333	5888086	5522935	464847	3543883
12/17/2010	10900000	919008	7006295	6049071	509130	3881488	11100000	936469	7139415	9324741	784832	5983376	5612315	472370	3601236
12/18/2010	10800000	908223	6924074	5978084	503155	3835937	11000000	925479	7055631	9215312	775622	5913159	5546453	466826	3558974
12/19/2010	10900000	918236	7000414	6043994	508703	3878229	11100000	935683	7133422	9316915	784174	5978354	5607605	471973	3598213
12/20/2010	11100000	932102	7106125	6135262	516384	3936793	11300000	949812	7241141	9457606	796015	6068631	5692283	479100	3652548
12/21/2010	11400000	956552	7292526	6296196	529930	4040060	11600000	974727	7431084	9705689	816895	6227817	5841597	491668	3748358
12/22/2010	11300000	948543	7231469	6243482	525493	4006234	11500000	966566	7368867	9624428	810056	6175675	5792689	487551	3716975
12/23/2010	11300000	947324	7222174	6235456	524818	4001084	11500000	965323	7359395	9612056	809015	6167736	5785242	486925	3712197
12/24/2010	11300000	954230	7274822	6280912	528643	4030252	11600000	972360	7413044	9682127	814912	6212698	5827416	490474	3739259
12/25/2010	11700000	983200	7495685	6471599	544693	4152610	11900000	1001881	7638103	9976075	839653	6401315	6004336	505365	3852782
12/26/2010	11600000	973508	7421794	6407803	539323	4111674	11800000	992005	7562808	9877732	831376	6338212	5945146	500383	3814802
12/27/2010	11900000	1002198	7640517	6596644	555218	4232846	12100000	1021239	7785687	10200000	855877	6525001	6120352	515130	3927226
12/28/2010	11900000	999925	7623189	6581683	553958	4223247	12100000	1018923	7768030	10100000	853936	6510204	6106471	513961	3918319
12/29/2010	12000000	1007210	7678730	6629636	557994	4254017	12200000	1026347	7824626	10200000	860157	6557636	6150962	517706	3946867
12/30/2010	12200000	1029066	7845355	6773496	570102	4346327	12500000	1048618	7994416	10400000	878822	6699933	6284435	528940	4032512
12/31/2010	12400000	1041815	7942552	6857414	577166	4400174	12600000	1061610	8093461	10600000	889710	6782940	6362294	535493	4082472
2011-01-01	12500000	1053654	8032807	6935337	583724	4450175	12800000	1073673	8185430	10700000	899820	6860017	6434591	541578	4128863
2011-02-01	12800000	1080974	8241087	7115162	598859	4565562	13100000	1101512	8397667	11000000	923152	7037888	6601432	555620	4235919
2011-03-01	12900000	1086425	8282647	7151043	601879	4588586	13200000	1107067	8440017	11000000	927807	7073380	6634723	558422	4257281
2011-04-01	12800000	1077090	8211474	7089595	596708	4549157	13000000	1097554	8367492	10900000	919834	7012599	6577711	553624	4220698
2011-05-01	12900000	1084726	8269697	7139863	600938	4581412	13100000	1105336	8426821	11000000	926356	7062321	6624349	557549	4250624
2011-06-01	12800000	1075391	8198524	7078414	595767	4541983	13000000	1095823	8354296	10900000	918384	7001540	6567338	552751	4214042
2011-07-01	13000000	1096012	8355737	7214148	607191	4629079	13300000	1116837	8514496	11100000	935994	7135800	6693271	563350	4294849
2011-08-01	13100000	1105483	8427941	7276487	612438	4669080	13400000	1126487	8588072	11200000	944083	7197462	6751109	568218	4331962
2011-09-01	13200000	1113240	8487079	7327546	616735	4701842	13500000	1134392	8648334	11300000	950707	7247966	6798481	572206	4362359
2011-10-01	13300000	1122718	8559331	7389926	621986	4741870	13600000	1144049	8721958	11400000	958801	7309669	6856358	577077	4399496
2011-11-01	13700000	1154502	8801650	7599138	639594	4876114	14000000	1176438	8968881	11700000	985945	7516609	7050464	593414	4524048
2011-12-01	13900000	1167831	8903263	7686870	646978	4932408	14100000	1190019	9072425	11800000	997327	7603387	7131861	600265	4576277
1/13/2011	14400000	1216021	9270656	8004068	673676	5135944	14700000	1239126	9446798	12300000	1038482	7917140	7426157	625035	4765117
1/14/2011	14700000	1233451	9403541	8118798	683332	5209562	14900000	1256887	9582208	12500000	1053368	8030624	7532603	633994	4833420
1/15/2011	14600000	1229632	9374420	8093655	681216	5193429	14900000	1252995	9552534	12500000	1050106	8005755	7509276	632031	4818452
1/16/2011	15000000	1264215	9638078	8321291	700375	5339495	15300000	1288236	9821201	12800000	1079640	8230919	7720476	649807	4953972
1/17/2011	15500000	1307939	9971413	8609085	724598	5524163	15800000	1332789	10200000	13300000	1116980	8515587	7987490	672280	5125307
1/18/2011	15400000	1295039	9873068	8524176	717451	5469680	15700000	1319645	10100000	13100000	1105963	8431600	7908712	665650	5074757
1/19/2011	15700000	1319724	10100000	8686659	731127	5573939	16000000	1344799	10300000	13400000	1127044	8592318	8059463	678338	5171489
1/20/2011	16000000	1342584	10200000	8837128	743792	5670491	16300000	1368093	10400000	13600000	1146567	8741154	8199069	690088	5261069
1/21/2011	16100000	1358712	10400000	8943283	752726	5738607	16400000	1384527	10600000	13800000	1160340	8846156	8297559	698378	5324267
1/22/2011	16400000	1379504	10500000	9080141	764245	5826424	16700000	1405715	10700000	14000000	1178096	8981527	8424535	709065	5405743
1/23/2011	16300000	1374867	10500000	9049620	761676	5806840	16600000	1400990	10700000	14000000	1174137	8951338	8396218	706682	5387573
1/24/2011	16400000	1382982	10500000	9103035	766172	5841114	16700000	1409259	10700000	14000000	1181067	9004172	8445776	710853	5419373
1/25/2011	16600000	1400371	10700000	9217490	775805	5914556	17000000	1426978	10900000	14200000	1195917	9117384	8551967	719791	5487513
1/26/2011	16800000	1413123	10800000	9301424	782870	5968415	17100000	1439972	11000000	14300000	1206807	9200408	8629841	726345	5537482
1/27/2011	16700000	1405234	10700000	9249500	778500	5935096	17000000	1431934	10900000	14300000	1200070	9149047	8581666	722290	5506570
1/28/2011	16900000	1422198	10800000	9361157	787897	6006743	17200000	1449219	11000000	14400000	1214557	9259492	8685262	731010	5573043
1/29/2011	17300000	1453747	11100000	9568821	805376	6139994	17600000	1481368	11300000	14800000	1241500	9464900	8877931	747226	5696673
1/30/2011	17500000	1472580	11200000	9692784	815809	6219537	17800000	1500559	11400000	14900000	1257583	9587516	8992944	756906	5770473
1/31/2011	17700000	1489922	11400000	9806930	825417	6292780	18000000	1518230	11600000	15100000	1272393	9700423	9098849	765820	5838428
2011-01-02	18300000	1536057	11700000	10100000	850976	6487636	18600000	1565242	11900000	15600000	1311793	10000000	9380593	789533	6019214
2011-02-02	18400000	1546065	11800000	10200000	856520	6529907	18700000	1575441	12000000	15700000	1320340	10100000	9441713	794678	6058433
2011-03-02	18500000	1559776	11900000	10300000	864116	6587814	18900000	1589412	12100000	15800000	1332049	10200000	9525443	801725	6112159
2011-04-02	19100000	1609601	12300000	10600000	891719	6798251	19500000	1640183	12500000	16300000	1374599	10500000	9829719	827335	6307403
2011-05-02	19400000	1634512	12500000	10800000	905520	6903467	19800000	1665568	12700000	16600000	1395873	10600000	9981852	840139	6405022
2011-06-02	19800000	1663576	12700000	10900000	921621	7026221	20100000	1695184	12900000	16900000	1420694	10800000	10200000	855078	6518913
2011-07-02	20300000	1709248	13000000	11300000	946924	7219121	20700000	1741724	13300000	17300000	1459698	11100000	10400000	878554	6697885
2011-08-02	20800000	1747610	13300000	11500000	968176	7381144	21200000	1780815	13600000	17700000	1492459	11400000	10700000	898272	6848209
2011-09-02	21900000	1842778	14000000	12100000	1020899	7783092	22300000	1877791	14300000	18700000	1573732	12000000	11300000	947188	7221136
2011-10-02	22900000	1925370	14700000	12700000	1066655	8131925	23300000	1961952	15000000	19500000	1644266	12500000	11800000	989640	7544782
2011-11-02	23300000	1960906	14900000	12900000	1086342	8282013	23700000	1998163	15200000	19900000	1674614	12800000	12000000	1007906	7684034
2011-12-02	24200000	2033549	15500000	13400000	1126586	8588825	24600000	2072187	15800000	20600000	1736651	13200000	12400000	1045244	7968694
2/13/2011	25100000	2112229	16100000	13900000	1170175	8921135	25600000	2152361	16400000	21400000	1803844	13800000	12900000	1085686	8277010
2/14/2011	25600000	2151656	16400000	14200000	1192017	9087656	26000000	2192537	16700000	21800000	1837514	14000000	13100000	1105951	8431507
2/15/2011	26800000	2254099	17200000	14800000	1248771	9520332	27300000	2296927	17500000	22900000	1925000	14700000	13800000	1158607	8832943
2/16/2011	27600000	2319483	17700000	15300000	1284994	9796486	28100000	2363553	18000000	23500000	1980839	15100000	14200000	1192214	9089159
2/17/2011	28400000	2393041	18200000	15800000	1325744	10100000	29000000	2438508	18600000	24300000	2043657	15600000	14600000	1230023	9377402
2/18/2011	30300000	2546706	19400000	16800000	1410875	10800000	30800000	2595094	19800000	25800000	2174887	16600000	15600000	1309007	9979558
2/19/2011	30800000	2595399	19800000	17100000	1437851	11000000	31400000	2644711	20200000	26300000	2216470	16900000	15800000	1334035	10200000
2/20/2011	32400000	2725640	20800000	17900000	1510004	11500000	33000000	2777427	21200000	27700000	2327696	17700000	16600000	1400979	10700000
2/21/2011	33900000	2849982	21700000	18800000	1578890	12000000	34500000	2904132	22100000	28900000	2433885	18600000	17400000	1464891	11200000
2/22/2011	35200000	2965891	22600000	19500000	1643104	12500000	35900000	3022243	23000000	30100000	2532871	19300000	18100000	1524468	11600000
2/23/2011	37400000	3143715	24000000	20700000	1741618	13300000	38100000	3203445	24400000	31900000	2684732	20500000	19200000	1615869	12300000
2/24/2011	38500000	3240646	24700000	21300000	1795318	13700000	39200000	3302218	25200000	32900000	2767512	21100000	19800000	1665692	12700000
2/25/2011	39200000	3298732	25100000	21700000	1827498	13900000	39900000	3361408	25600000	33500000	2817117	21500000	20100000	1695548	12900000
2/26/2011	42300000	3562356	27200000	23400000	1973545	15000000	43100000	3630041	27700000	36100000	3042252	23200000	21800000	1831051	14000000
2/27/2011	45200000	3802514	29000000	25000000	2106593	16100000	46000000	3874762	29500000	38600000	3247347	24800000	23200000	1954492	14900000
2/28/2011	46100000	3882062	29600000	25600000	2150662	16400000	47000000	3955821	30200000	39400000	3315281	25300000	23700000	1995380	15200000
2011-01-03	45800000	3852737	29400000	25400000	2134417	16300000	46600000	3925939	29900000	39100000	3290238	25100000	23500000	1980307	15100000
2011-02-03	46100000	3882871	29600000	25600000	2151111	16400000	47000000	3956646	30200000	39400000	3315972	25300000	23700000	1995796	15200000
2011-03-03	48200000	4058445	30900000	26700000	2248378	17100000	49100000	4135555	31500000	41200000	3465912	26400000	24800000	2086041	15900000
2011-04-03	51300000	4315084	32900000	28400000	2390557	18200000	52200000	4397071	33500000	43800000	3685082	28100000	26400000	2217953	16900000
2011-05-03	55300000	4650539	35500000	30600000	2576399	19600000	56300000	4738899	36100000	47200000	3971560	30300000	28400000	2390377	18200000
2011-06-03	58400000	4914157	37500000	32300000	2722443	20800000	59500000	5007526	38200000	49900000	4196690	32000000	30000000	2525877	19300000
2011-07-03	60900000	5127361	39100000	33700000	2840558	21700000	62100000	5224781	39800000	52000000	4378766	33400000	31300000	2635463	20100000
2011-08-03	63300000	5326583	40600000	35100000	2950927	22500000	64500000	5427788	41400000	54000000	4548902	34700000	32500000	2737864	20900000
2011-09-03	63900000	5376346	41000000	35400000	2978496	22700000	65100000	5478497	41800000	54600000	4591400	35000000	32800000	2763442	21100000
2011-10-03	62400000	5253209	40000000	34600000	2910278	22200000	63600000	5353020	40800000	53300000	4486241	34200000	32100000	2700150	20600000
2011-11-03	60600000	5103553	38900000	33600000	2827368	21600000	61800000	5200521	39600000	51800000	4358435	33200000	31200000	2623226	20000000
2011-12-03	57100000	4806077	36600000	31600000	2662567	20300000	58200000	4897392	37300000	48800000	4104389	31300000	29400000	2470323	18800000
3/13/2011	52400000	4408903	33600000	29000000	2442532	18600000	53400000	4492672	34300000	44700000	3765203	28700000	26900000	2266176	17300000
3/14/2011	50000000	4207969	32100000	27700000	2331215	17800000	50900000	4287921	32700000	42700000	3593606	27400000	25700000	2162896	16500000
3/15/2011	48600000	4090918	31200000	26900000	2266369	17300000	49500000	4168646	31800000	41500000	3493644	26600000	25000000	2102732	16000000
3/16/2011	48800000	4105487	31300000	27000000	2274440	17300000	49700000	4183491	31900000	41700000	3506086	26700000	25100000	2110220	16100000
3/17/2011	50500000	4253993	32400000	28000000	2356712	18000000	51500000	4334819	33000000	43200000	3632910	27700000	26000000	2186552	16700000
3/18/2011	50000000	4206088	32100000	27700000	2330173	17800000	50900000	4286004	32700000	42700000	3591999	27400000	25700000	2161929	16500000
3/19/2011	48600000	4086325	31200000	26900000	2263824	17300000	49500000	4163965	31700000	41500000	3489721	26600000	25000000	2100371	16000000
3/20/2011	49700000	4182135	31900000	27500000	2316903	17700000	50600000	4261596	32500000	42400000	3571543	27200000	25500000	2149618	16400000
3/21/2011	44200000	4354595	28600000	24500000	2412445	15800000	45000000	4437332	29100000	37700000	3718824	24400000	22700000	2238262	14700000
3/22/2011	38500000	4388128	25100000	21300000	2431023	13900000	39200000	4471503	25600000	32800000	3747461	21400000	19800000	2255498	12900000
3/23/2011	31600000	4488729	20900000	17500000	2486756	11600000	32200000	4574015	21300000	27000000	3833374	17900000	16200000	2307207	10800000
3/24/2011	24500000	4541424	16600000	13500000	2515949	9191620	24900000	4627711	16900000	20900000	3878376	14200000	12600000	2334292	8527965
3/25/2011	18500000	4721381	13000000	10300000	2615645	7219077	18900000	4811087	13300000	15800000	4032059	11100000	9518451	2426790	6697844
3/26/2011	12700000	4768963	9482632	7026929	2642006	5253378	12900000	4859574	9662802	10800000	4072695	8098168	6519570	2451247	4874073
3/27/2011	5623174	4732838	5154576	3115238	2621992	2855635	5730014	4822762	5252513	4802190	4041844	4402008	2890311	2432679	2649452
3/28/2011	5646463	4752440	5175925	3128141	2632852	2867462	5753746	4842737	5274267	4822080	4058584	4420240	2902282	2442754	2660425
3/29/2011	5809048	4889282	5324961	3218213	2708662	2950028	5919420	4982179	5426135	4960927	4175447	4547517	2985851	2513091	2737030
3/30/2011	5719279	4813726	5242672	3168480	2666804	2904440	5827945	4905187	5342283	4884264	4110922	4477242	2939709	2474255	2694734
3/31/2011	5889843	4957285	5399023	3262973	2746336	2991059	6001750	5051473	5501604	5029926	4233521	4610765	3027379	2548044	2775098
2011-01-04	5899911	4965759	5408252	3268551	2751030	2996172	6012010	5060108	5511009	5038524	4240758	4618647	3032554	2552400	2779842
2011-02-04	6116327	5147909	5606634	3388445	2851941	3106075	6232537	5245719	5713160	5223344	4396314	4788065	3143792	2646025	2881810
2011-03-04	6281216	5286690	5757781	3479794	2928826	3189811	6400559	5387137	5867179	5364158	4514834	4917145	3228545	2717359	2959500
2011-04-04	6332743	5330059	5805015	3508340	2952853	3215978	6453065	5431330	5915310	5408163	4551871	4957483	3255030	2739650	2983778
2011-05-04	6511453	5480473	5968832	3607345	3036182	3306733	6635170	5584602	6082240	5560781	4680324	5097382	3346887	2816963	3067980
2011-06-04	6618024	5570170	6066522	3666385	3085874	3360853	6743767	5676003	6181786	5651793	4756925	5180810	3401664	2863068	3118192
2011-07-04	6486569	5459529	5946021	3593559	3024579	3294096	6609814	5563260	6058996	5539530	4662438	5077902	3334096	2806198	3056255
2011-08-04	6600809	5555681	6050741	3656848	3077847	3352111	6726224	5661239	6165705	5637091	4744551	5167333	3392816	2855620	3110081
2011-09-04	6632924	5582711	6080180	3674640	3092822	3368420	6758949	5688782	6195704	5664517	4767635	5192474	3409323	2869513	3125213
2011-10-04	6795376	5719442	6229095	3764638	3168571	3450919	6924488	5828111	6347448	5803251	4884403	5319647	3492823	2939793	3201755
2011-11-04	6880857	5791388	6307452	3811995	3208429	3494329	7011593	5901424	6427294	5876252	4945845	5386564	3536760	2976773	3242030
2011-12-04	6864920	5777975	6292844	3803166	3200998	3486235	6995354	5887756	6412408	5862642	4934390	5374089	3528569	2969879	3234522
4/13/2011	7147882	6016134	6552225	3959927	3332938	3629933	7283692	6130441	6676718	6104291	5137779	5595600	3674011	3092293	3367844
4/14/2011	7227851	6083441	6625530	4004229	3370226	3670543	7365180	6199027	6751415	6172585	5195259	5658202	3715115	3126889	3405522
4/15/2011	7043311	5928120	6456368	3901994	3284179	3576828	7177134	6040755	6579039	6014987	5062615	5513739	3620262	3047054	3318573
4/16/2011	7147884	6016136	6552227	3959928	3332939	3629934	7283694	6130442	6676719	6104293	5137780	5595602	3674012	3092294	3367845
4/17/2011	7190943	6052377	6591698	3983783	3353017	3651801	7327571	6167372	6716941	6141066	5168730	5629310	3696145	3110922	3388133
4/18/2011	7180862	6043892	6582456	3978197	3348316	3646681	7317298	6158726	6707523	6132456	5161484	5621418	3690963	3106560	3383383
4/19/2011	7240562	6094140	6637182	4011271	3376154	3676999	7378133	6209929	6763289	6183440	5204396	5668154	3721649	3132388	3411512
4/20/2011	7040586	5925827	6453871	3900485	3282908	3575444	7174357	6038417	6576494	6012661	5060656	5511606	3618861	3045875	3317290
4/21/2011	7070452	5950964	6481248	3917030	3296834	3590611	7204790	6064032	6604391	6038166	5082123	5534986	3634212	3058795	3331361
4/22/2011	7448007	6268739	6827340	4126196	3472882	3782346	7589519	6387845	6957059	6360598	5353503	5830548	3828276	3222132	3509253
4/23/2011	18200000	6371726	13500000	10100000	3529936	7459892	18600000	6492789	13700000	15600000	5441454	11500000	9380132	3275067	6921271
4/24/2011	28300000	6380409	19600000	15700000	3534747	10900000	28900000	6501637	20000000	24200000	5448870	16800000	14600000	3279530	10100000
4/25/2011	40600000	6659781	27200000	22500000	3689519	15100000	41300000	6786317	27700000	34600000	5687453	23200000	20900000	3423128	14000000
4/26/2011	53000000	6897839	34900000	29300000	3821403	19300000	54000000	7028898	35500000	45200000	5890754	29800000	27200000	3545489	17900000
4/27/2011	64600000	7124282	42100000	35800000	3946852	23300000	65800000	7259644	42900000	55200000	6084137	35900000	33200000	3661881	21600000
4/28/2011	74900000	7222988	48400000	41500000	4001535	26800000	76300000	7360225	49300000	64000000	6168432	41300000	38500000	3712616	24900000
4/29/2011	87500000	7362338	56100000	48500000	4078735	31100000	89100000	7502223	57200000	74700000	6287437	47900000	45000000	3784242	28900000
4/30/2011	90900000	7648379	58300000	50300000	4237202	32300000	92600000	7793698	59400000	77600000	6531715	49800000	46700000	3931267	30000000
2011-01-05	94400000	7942041	60500000	52300000	4399891	33500000	96200000	8092940	61700000	80600000	6782503	51700000	48500000	4082209	31100000
2011-02-05	97300000	8185630	62400000	53900000	4534839	34600000	99100000	8341157	63600000	83100000	6990528	53300000	50000000	4207414	32100000
2011-03-05	99900000	8404907	64100000	55300000	4656319	35500000	102000000	8564600	65300000	85300000	7177791	54700000	51300000	4320122	32900000
2011-04-05	103000000	8700753	66300000	57300000	4820217	36700000	105000000	8866067	67600000	88300000	7430443	56600000	53100000	4472187	34100000
2011-05-05	110000000	9258620	70600000	60900000	5129276	39100000	112000000	9434534	71900000	93900000	7906862	60300000	56500000	4758931	36300000
2011-06-05	114000000	9600567	73200000	63200000	5318714	40500000	116000000	9782978	74600000	97400000	8198884	62500000	58600000	4934692	37600000
2011-07-05	116000000	9791465	74600000	64400000	5424472	41400000	119000000	9977503	76100000	99300000	8361911	63700000	59800000	5032813	38400000
2011-08-05	120000000	10100000	76800000	66300000	5577274	42500000	122000000	10300000	78200000	102000000	8597459	65500000	61500000	5174583	39400000
2011-09-05	124000000	10500000	79700000	68800000	5794261	44200000	127000000	10700000	81300000	106000000	8931948	68100000	63900000	5375903	41000000
2011-10-05	130000000	10900000	83200000	71900000	6048946	46100000	132000000	11100000	84800000	111000000	9324548	71100000	66700000	5612199	42800000
2011-11-05	136000000	11500000	87300000	75400000	6343683	48400000	139000000	11700000	89000000	116000000	9778890	74600000	69900000	5885655	44900000
2011-12-05	138000000	11600000	88500000	76400000	6433745	49000000	141000000	11800000	90200000	118000000	9917721	75600000	70900000	5969214	45500000
5/13/2011	144000000	12200000	92700000	80000000	6735987	51400000	147000000	12400000	94500000	123000000	10400000	79200000	74300000	6249634	47600000
5/14/2011	155000000	13100000	99700000	86100000	7245419	55200000	158000000	13300000	102000000	133000000	11200000	85100000	79900000	6722284	51200000
5/15/2011	163000000	13700000	105000000	90500000	7615125	58100000	166000000	14000000	107000000	139000000	11700000	89500000	83900000	7065296	53900000
5/16/2011	172000000	14400000	110000000	95000000	7999930	61000000	175000000	14700000	112000000	147000000	12300000	94000000	88200000	7422318	56600000
5/17/2011	180000000	15200000	116000000	99900000	8405687	64100000	184000000	15500000	118000000	154000000	13000000	98800000	92700000	7798778	59500000
5/18/2011	193000000	16300000	124000000	107000000	9003983	68600000	197000000	16600000	126000000	165000000	13900000	106000000	99300000	8353876	63700000
5/19/2011	204000000	17200000	131000000	113000000	9531340	72700000	208000000	17500000	134000000	175000000	14700000	112000000	105000000	8843156	67400000
5/20/2011	220000000	18500000	141000000	122000000	10300000	78300000	224000000	18900000	144000000	188000000	15800000	121000000	113000000	9525682	72600000
5/21/2011	232000000	19500000	149000000	128000000	10800000	82400000	236000000	19900000	152000000	198000000	16700000	127000000	119000000	10000000	76500000
5/22/2011	252000000	21200000	162000000	140000000	11700000	89600000	257000000	21600000	165000000	215000000	18100000	138000000	129000000	10900000	83100000
5/23/2011	275000000	23100000	176000000	152000000	12800000	97800000	280000000	23600000	180000000	235000000	19800000	151000000	141000000	11900000	90700000
5/24/2011	299000000	25200000	192000000	166000000	14000000	106000000	305000000	25700000	196000000	256000000	21500000	164000000	154000000	13000000	98700000
5/25/2011	320000000	26900000	205000000	177000000	14900000	114000000	326000000	27400000	209000000	273000000	23000000	175000000	164000000	13800000	106000000
5/26/2011	351000000	29500000	225000000	194000000	16400000	125000000	358000000	30100000	229000000	300000000	25200000	192000000	180000000	15200000	116000000
5/27/2011	365000000	30700000	234000000	202000000	17000000	130000000	372000000	31300000	239000000	312000000	26200000	200000000	188000000	15800000	120000000
5/28/2011	375000000	31600000	241000000	208000000	17500000	133000000	382000000	32200000	245000000	321000000	27000000	206000000	193000000	16200000	124000000
5/29/2011	388000000	32600000	249000000	215000000	18100000	138000000	395000000	33300000	254000000	331000000	27900000	213000000	199000000	16800000	128000000
5/30/2011	386000000	32500000	248000000	214000000	18000000	137000000	393000000	33100000	252000000	329000000	27700000	211000000	198000000	16700000	127000000
5/31/2011	380000000	32000000	244000000	210000000	17700000	135000000	387000000	32600000	248000000	324000000	27300000	208000000	195000000	16400000	125000000
2011-01-06	385000000	32400000	247000000	213000000	18000000	137000000	392000000	33000000	252000000	329000000	27700000	211000000	198000000	16700000	127000000
2011-02-06	385000000	32400000	247000000	213000000	17900000	137000000	392000000	33000000	251000000	328000000	27600000	211000000	198000000	16600000	127000000
2011-03-06	396000000	33300000	254000000	219000000	18500000	141000000	404000000	34000000	259000000	338000000	28500000	217000000	204000000	17100000	131000000
2011-04-06	418000000	35200000	268000000	232000000	19500000	149000000	426000000	35900000	274000000	357000000	30100000	229000000	215000000	18100000	138000000
2011-05-06	428000000	36000000	274000000	237000000	19900000	152000000	436000000	36700000	280000000	365000000	30700000	234000000	220000000	18500000	141000000
2011-06-06	462000000	38900000	297000000	256000000	21600000	164000000	471000000	39600000	302000000	395000000	33200000	253000000	238000000	20000000	152000000
2011-07-06	486000000	40900000	312000000	269000000	22600000	173000000	495000000	41600000	318000000	415000000	34900000	266000000	250000000	21000000	160000000
2011-08-06	503000000	42300000	323000000	279000000	23400000	179000000	512000000	43100000	329000000	429000000	36100000	276000000	258000000	21800000	166000000
2011-09-06	535000000	45100000	343000000	297000000	25000000	190000000	545000000	45900000	350000000	457000000	38500000	293000000	275000000	23200000	177000000
2011-10-06	564000000	47500000	362000000	313000000	26300000	201000000	575000000	48400000	369000000	482000000	40500000	309000000	290000000	24400000	186000000
2011-11-06	598000000	50300000	384000000	331000000	27900000	213000000	610000000	51300000	391000000	511000000	43000000	328000000	307000000	25900000	197000000
2011-12-06	629000000	53000000	404000000	349000000	29300000	224000000	641000000	54000000	411000000	537000000	45200000	345000000	323000000	27200000	208000000
6/13/2011	641000000	53900000	411000000	355000000	29900000	228000000	653000000	55000000	419000000	547000000	46100000	351000000	329000000	27700000	211000000
6/14/2011	673000000	56700000	432000000	373000000	31400000	239000000	686000000	57800000	440000000	575000000	48400000	369000000	346000000	29100000	222000000
6/15/2011	740000000	62200000	475000000	410000000	34500000	263000000	754000000	63400000	484000000	632000000	53200000	405000000	380000000	32000000	244000000
6/16/2011	763000000	64300000	490000000	423000000	35600000	271000000	778000000	65500000	499000000	652000000	54900000	418000000	392000000	33000000	252000000
6/17/2011	791000000	66600000	507000000	438000000	36900000	281000000	806000000	67800000	517000000	675000000	56800000	433000000	406000000	34200000	261000000
6/18/2011	813000000	68400000	522000000	450000000	37900000	289000000	828000000	69700000	532000000	694000000	58400000	446000000	418000000	35200000	268000000
6/19/2011	860000000	72400000	552000000	477000000	40100000	306000000	877000000	73800000	563000000	735000000	61800000	471000000	442000000	37200000	284000000
6/20/2011	917000000	77200000	589000000	508000000	42800000	326000000	935000000	78700000	600000000	784000000	65900000	503000000	472000000	39700000	303000000
6/21/2011	979000000	82400000	628000000	542000000	45600000	348000000	997000000	83900000	640000000	836000000	70300000	536000000	503000000	42300000	323000000
6/22/2011	1000000000	84500000	644000000	556000000	46800000	357000000	1020000000	86100000	657000000	858000000	72200000	550000000	516000000	43400000	331000000
6/23/2011	1040000000	87800000	670000000	578000000	48700000	371000000	1060000000	89500000	682000000	891000000	75000000	572000000	536000000	45100000	344000000
6/24/2011	1100000000	92200000	703000000	607000000	51100000	390000000	1120000000	94000000	717000000	936000000	78800000	601000000	563000000	47400000	361000000
6/25/2011	1110000000	93800000	715000000	617000000	52000000	396000000	1140000000	95600000	728000000	951000000	80100000	611000000	573000000	48200000	367000000
6/26/2011	1120000000	94400000	720000000	621000000	52300000	399000000	1140000000	96200000	733000000	958000000	80600000	615000000	576000000	48500000	370000000
6/27/2011	1140000000	96200000	733000000	633000000	53300000	406000000	1160000000	98000000	747000000	976000000	82100000	626000000	587000000	49400000	377000000
6/28/2011	1140000000	96100000	732000000	632000000	53200000	406000000	1160000000	97900000	746000000	975000000	82000000	626000000	587000000	49400000	376000000
6/29/2011	1150000000	96700000	737000000	636000000	53500000	408000000	1170000000	98500000	751000000	981000000	82500000	629000000	590000000	49700000	379000000
6/30/2011	1190000000	100000000	762000000	658000000	55400000	422000000	1210000000	102000000	777000000	1010000000	85400000	651000000	611000000	51400000	392000000
2011-01-07	1190000000	100000000	765000000	660000000	55600000	424000000	1210000000	102000000	779000000	1020000000	85700000	653000000	613000000	51600000	393000000
2011-02-07	1220000000	103000000	782000000	675000000	56800000	433000000	1240000000	105000000	797000000	1040000000	87600000	668000000	626000000	52700000	402000000
2011-03-07	1240000000	104000000	793000000	684000000	57600000	439000000	1260000000	106000000	808000000	1050000000	88800000	677000000	635000000	53400000	407000000
2011-04-07	1240000000	104000000	793000000	685000000	57600000	439000000	1260000000	106000000	808000000	1060000000	88900000	677000000	635000000	53500000	408000000
2011-05-07	1210000000	102000000	779000000	673000000	56600000	432000000	1240000000	104000000	794000000	1040000000	87300000	666000000	624000000	52500000	401000000
2011-06-07	1200000000	101000000	772000000	667000000	56100000	428000000	1230000000	103000000	787000000	1030000000	86500000	659000000	618000000	52000000	397000000
2011-07-07	1020000000	97600000	660000000	566000000	54100000	365000000	1040000000	99400000	672000000	872000000	83300000	563000000	525000000	50200000	339000000
2011-08-07	863000000	84200000	555000000	478000000	46600000	308000000	879000000	85800000	566000000	737000000	71900000	474000000	443000000	43300000	285000000
2011-09-07	706000000	71000000	452000000	391000000	39300000	250000000	719000000	72300000	461000000	603000000	60600000	386000000	363000000	36500000	232000000
2011-10-07	552000000	58000000	351000000	306000000	32200000	195000000	562000000	59100000	358000000	471000000	49600000	300000000	284000000	29800000	180000000
2011-11-07	395000000	44800000	248000000	219000000	24800000	137000000	403000000	45700000	253000000	337000000	38300000	212000000	203000000	23000000	127000000
2011-12-07	268000000	34200000	164000000	149000000	18900000	91100000	273000000	34800000	167000000	229000000	29200000	140000000	138000000	17600000	84500000
7/13/2011	125000000	22100000	69400000	69300000	12200000	38400000	127000000	22500000	70700000	107000000	18900000	59200000	64300000	11400000	35600000
7/14/2011	127000000	10700000	63800000	70100000	5901700	35400000	129000000	10900000	65000000	108000000	9097566	54500000	65100000	5475585	32800000
7/15/2011	126000000	10600000	63600000	69900000	5885367	35300000	129000000	10800000	64800000	108000000	9072388	54300000	64900000	5460430	32700000
7/16/2011	127000000	10700000	64100000	70400000	5928923	35500000	130000000	10900000	65300000	109000000	9139530	54700000	65400000	5500842	33000000
7/17/2011	131000000	11000000	66000000	72600000	6108590	36600000	133000000	11200000	67300000	112000000	9416491	56400000	67300000	5667537	33900000
7/18/2011	133000000	11200000	66800000	73400000	6179368	37000000	135000000	11400000	68100000	113000000	9525596	57100000	68100000	5733205	34300000
7/19/2011	133000000	11200000	67000000	73600000	6197285	37100000	135000000	11400000	68300000	114000000	9553215	57200000	68300000	5749828	34400000
7/20/2011	129000000	10900000	65300000	71700000	6034988	36200000	132000000	11100000	66500000	111000000	9303032	55700000	66500000	5599249	33500000
7/21/2011	132000000	11100000	66500000	73000000	6146239	36800000	134000000	11300000	67700000	113000000	9474527	56800000	67800000	5702467	34200000
7/22/2011	132000000	11100000	66500000	73100000	6153603	36900000	134000000	11300000	67800000	113000000	9485879	56800000	67800000	5709300	34200000
7/23/2011	132000000	11100000	66600000	73200000	6158740	36900000	135000000	11300000	67900000	113000000	9493797	56900000	67900000	5714065	34200000
7/24/2011	133000000	11200000	67200000	73800000	6210893	37200000	136000000	11400000	68400000	114000000	9574192	57400000	68500000	5762453	34500000
7/25/2011	134000000	11300000	67700000	74300000	6257160	37500000	137000000	11500000	68900000	115000000	9645514	57800000	69000000	5805380	34800000
7/26/2011	140000000	11700000	70400000	77300000	6508188	39000000	142000000	12000000	71700000	119000000	10000000	60100000	71700000	6038283	36200000
7/27/2011	143000000	12000000	72000000	79100000	6655433	39900000	145000000	12200000	73300000	122000000	10300000	61500000	73400000	6174897	37000000
7/28/2011	143000000	12000000	72200000	79300000	6673105	40000000	146000000	12300000	73500000	122000000	10300000	61600000	73600000	6191293	37100000
7/29/2011	145000000	12200000	73000000	80200000	6749671	40400000	148000000	12400000	74400000	124000000	10400000	62300000	74400000	6262331	37500000
7/30/2011	146000000	12200000	73400000	80600000	6785008	40600000	148000000	12500000	74800000	124000000	10500000	62700000	74800000	6295116	37700000
7/31/2011	147000000	12300000	73900000	81200000	6838016	41000000	149000000	12600000	75300000	125000000	10500000	63100000	75400000	6344297	38000000
2011-01-08	148000000	12500000	74700000	82100000	6908324	41400000	151000000	12700000	76100000	127000000	10600000	63800000	76200000	6409528	38400000
2011-02-08	148000000	12400000	74400000	81800000	6884900	41200000	150000000	12700000	75900000	126000000	10600000	63600000	75900000	6387795	38300000
2011-03-08	148000000	12400000	74500000	81900000	6892993	41300000	151000000	12700000	75900000	126000000	10600000	63600000	76000000	6395304	38300000
2011-04-08	146000000	12300000	73800000	81100000	6828780	40900000	149000000	12600000	75200000	125000000	10500000	63100000	75300000	6335728	38000000
2011-05-08	145000000	12200000	73400000	80600000	6783929	40600000	148000000	12500000	74700000	124000000	10500000	62600000	74800000	6294114	37700000
2011-06-08	144000000	12100000	72300000	79500000	6691331	40100000	146000000	12300000	73700000	123000000	10300000	61800000	73800000	6208202	37200000
2011-07-08	139000000	11700000	70200000	77100000	6489584	38900000	142000000	11900000	71500000	119000000	10000000	59900000	71500000	6021022	36100000
2011-08-08	136000000	11400000	68600000	75400000	6342212	38000000	139000000	11700000	69900000	116000000	9776622	58600000	69900000	5884290	35200000
2011-09-08	135000000	11400000	68000000	74700000	6289575	37700000	137000000	11600000	69300000	115000000	9695482	58100000	69300000	5835454	35000000
2011-10-08	134000000	11300000	67700000	74300000	6256677	37500000	137000000	11500000	68900000	115000000	9644769	57800000	69000000	5804931	34800000
2011-11-08	135000000	11400000	68200000	75000000	6309307	37800000	138000000	11600000	69500000	116000000	9725899	58300000	69500000	5853761	35100000
2011-12-08	134000000	11300000	67600000	74300000	6250098	37400000	137000000	11500000	68900000	114000000	9634626	57700000	68900000	5798827	34700000
8/13/2011	135000000	11400000	68100000	74900000	6302734	37800000	138000000	11600000	69400000	115000000	9715767	58200000	69500000	5847663	35000000
8/14/2011	136000000	11400000	68600000	75400000	6342212	38000000	139000000	11700000	69900000	116000000	9776622	58600000	69900000	5884290	35200000
8/15/2011	135000000	11400000	68100000	74800000	6294137	37700000	138000000	11600000	69300000	115000000	9702513	58100000	69400000	5839686	35000000
8/16/2011	134000000	11300000	67700000	74400000	6258176	37500000	137000000	11500000	69000000	115000000	9647080	57800000	69000000	5806323	34800000
8/17/2011	131000000	11000000	66100000	72600000	6113551	36600000	134000000	11200000	67400000	112000000	9424138	56500000	67400000	5672139	34000000
8/18/2011	131000000	11000000	66100000	72700000	6117930	36600000	134000000	11300000	67400000	112000000	9430889	56500000	67400000	5676202	34000000
8/19/2011	130000000	11000000	65700000	72200000	6080016	36400000	133000000	11200000	67000000	111000000	9372442	56100000	67000000	5641025	33800000
8/20/2011	133000000	11200000	66800000	73400000	6180763	37000000	135000000	11400000	68100000	113000000	9527746	57100000	68100000	5734498	34400000
8/21/2011	136000000	11400000	68300000	75100000	6318668	37800000	138000000	11600000	69600000	116000000	9740329	58300000	69700000	5862447	35100000
8/22/2011	140000000	11800000	70700000	77600000	6534948	39100000	143000000	12000000	72000000	120000000	10100000	60300000	72000000	6063110	36300000
8/23/2011	141000000	11900000	71200000	78200000	6585265	39400000	144000000	12100000	72600000	121000000	10200000	60800000	72600000	6109794	36600000
8/24/2011	141000000	11900000	71100000	78100000	6572687	39400000	144000000	12100000	72400000	120000000	10100000	60700000	72500000	6098125	36500000
8/25/2011	140000000	11800000	70500000	77400000	6516085	39000000	142000000	12000000	71800000	119000000	10000000	60200000	71800000	6045609	36200000
8/26/2011	142000000	11900000	71500000	78600000	6616720	39600000	145000000	12200000	72900000	121000000	10200000	61100000	72900000	6138978	36800000
8/27/2011	138000000	11600000	69500000	76400000	6428027	38500000	140000000	11800000	70800000	118000000	9908907	59400000	70900000	5963909	35700000
8/28/2011	132000000	11100000	66500000	73100000	6151284	36800000	134000000	11300000	67800000	113000000	9482304	56800000	67800000	5707148	34200000
8/29/2011	128000000	10800000	64400000	70800000	5956299	35700000	130000000	11000000	65600000	109000000	9181731	55000000	65700000	5526241	33100000
8/30/2011	126000000	10600000	63700000	70000000	5887728	35300000	129000000	10800000	64900000	108000000	9076028	54400000	64900000	5462622	32700000
8/31/2011	129000000	10800000	64900000	71300000	6004732	36000000	131000000	11000000	66200000	110000000	9256392	55400000	66200000	5571177	33400000
2011-01-09	128000000	10700000	64400000	70700000	5954442	35700000	130000000	11000000	65600000	109000000	9178869	55000000	65600000	5524519	33100000
2011-02-09	129000000	10800000	64800000	71200000	5995875	35900000	131000000	11000000	66100000	110000000	9242738	55400000	66100000	5562960	33300000
2011-03-09	131000000	11100000	66200000	72800000	6126437	36700000	134000000	11300000	67500000	112000000	9444002	56600000	67500000	5684095	34000000
2011-04-09	134000000	11200000	67300000	74000000	6226617	37300000	136000000	11500000	68600000	114000000	9598431	57500000	68600000	5777042	34600000
2011-05-09	136000000	11400000	68400000	75100000	6324659	37900000	138000000	11600000	69700000	116000000	9749565	58400000	69700000	5868005	35100000
2011-06-09	136000000	11500000	68700000	75500000	6353381	38100000	139000000	11700000	70000000	116000000	9793839	58700000	70000000	5894653	35300000
2011-07-09	134000000	11300000	67400000	74100000	6235726	37400000	136000000	11500000	68700000	114000000	9612472	57600000	68700000	5785493	34700000
2011-08-09	134000000	11300000	67400000	74100000	6235726	37400000	136000000	11500000	68700000	114000000	9612472	57600000	68700000	5785493	34700000
2011-09-09	133000000	11200000	67300000	73900000	6223338	37300000	136000000	11400000	68600000	114000000	9593376	57500000	68600000	5773999	34600000
2011-10-09	132000000	11100000	66500000	73100000	6149028	36800000	134000000	11300000	67700000	113000000	9478826	56800000	67800000	5705055	34200000
2011-11-09	131000000	11000000	65900000	72400000	6093294	36500000	133000000	11200000	67100000	112000000	9392911	56300000	67200000	5653345	33900000
2011-12-09	128000000	10700000	64300000	70700000	5950869	35600000	130000000	10900000	65600000	109000000	9173361	54900000	65600000	5521203	33100000
9/13/2011	126000000	10600000	63700000	70000000	5888520	35300000	129000000	10800000	64900000	108000000	9077249	54400000	64900000	5463356	32700000
9/14/2011	127000000	10700000	64200000	70600000	5939076	35600000	130000000	10900000	65400000	109000000	9155181	54800000	65500000	5510262	33000000
9/15/2011	131000000	11000000	65900000	72400000	6094128	36500000	133000000	11200000	67100000	112000000	9394196	56300000	67200000	5654118	33900000
9/16/2011	126000000	10600000	63400000	69700000	5868137	35200000	128000000	10800000	64700000	107000000	9045828	54200000	64700000	5444445	32600000
9/17/2011	126000000	10600000	63400000	69700000	5863897	35100000	128000000	10800000	64600000	107000000	9039293	54100000	64600000	5440511	32600000
9/18/2011	130000000	10900000	65500000	72000000	6055946	36300000	132000000	11100000	66700000	111000000	9335339	55900000	66800000	5618694	33700000
9/19/2011	129000000	10800000	65000000	71400000	6008908	36000000	131000000	11100000	66200000	110000000	9262829	55500000	66200000	5575052	33400000
9/20/2011	129000000	10800000	64800000	71200000	5992245	35900000	131000000	11000000	66000000	110000000	9237143	55300000	66100000	5559592	33300000
9/21/2011	129000000	10800000	64800000	71200000	5992245	35900000	131000000	11000000	66000000	110000000	9237143	55300000	66100000	5559592	33300000
9/22/2011	127000000	10700000	64300000	70600000	5943329	35600000	130000000	10900000	65500000	109000000	9161738	54900000	65500000	5514208	33000000
9/23/2011	129000000	10900000	65200000	71600000	6028927	36100000	132000000	11100000	66400000	110000000	9293688	55700000	66500000	5593625	33500000
9/24/2011	129000000	10800000	64900000	71300000	5998355	35900000	131000000	11000000	66100000	110000000	9246562	55400000	66100000	5565261	33300000
9/25/2011	126000000	10600000	63500000	69700000	5869952	35200000	128000000	10800000	64700000	108000000	9048625	54200000	64700000	5446128	32600000
9/26/2011	127000000	10700000	63900000	70300000	5912750	35400000	129000000	10900000	65100000	108000000	9114600	54600000	65200000	5485837	32900000
9/27/2011	126000000	10600000	63400000	69700000	5867877	35100000	128000000	10800000	64700000	107000000	9045428	54200000	64700000	5444204	32600000
9/28/2011	125000000	10500000	63100000	69400000	5840157	35000000	128000000	10700000	64300000	107000000	9002697	53900000	64400000	5418485	32500000
9/29/2011	122000000	10200000	61300000	67400000	5670748	34000000	124000000	10400000	62500000	104000000	8741550	52400000	62500000	5261308	31500000
9/30/2011	120000000	10100000	60300000	66200000	5575404	33400000	122000000	10300000	61400000	102000000	8594575	51500000	61500000	5172847	31000000
2011-01-10	121000000	10200000	60900000	66900000	5628082	33700000	123000000	10400000	62000000	103000000	8675780	52000000	62000000	5221723	31300000
2011-02-10	118000000	9932112	59500000	65400000	5502390	33000000	120000000	10100000	60600000	101000000	8482024	50800000	60700000	5105106	30600000
2011-03-10	119000000	9993265	59900000	65800000	5536269	33200000	121000000	10200000	61000000	101000000	8534248	51100000	61000000	5136538	30800000
2011-04-10	115000000	9718682	58200000	64000000	5384150	32300000	118000000	9903337	59300000	98600000	8299755	49700000	59400000	4995403	29900000
2011-05-10	115000000	9697433	58100000	63800000	5372378	32200000	117000000	9881684	59200000	98400000	8281608	49600000	59200000	4984481	29900000
2011-06-10	116000000	9729293	58300000	64000000	5390029	32300000	118000000	9914150	59400000	98700000	8308816	49800000	59400000	5000857	30000000
2011-07-10	118000000	9899246	59300000	65200000	5484183	32900000	120000000	10100000	60400000	100000000	8453956	50600000	60500000	5088213	30500000
2011-08-10	115000000	9644335	57800000	63500000	5342962	32000000	117000000	9827577	58900000	97900000	8236262	49300000	58900000	4957188	29700000
2011-09-10	115000000	9708069	58200000	63900000	5378270	32200000	118000000	9892522	59300000	98500000	8290691	49700000	59300000	4989948	29900000
2011-10-10	113000000	9474395	56800000	62400000	5248815	31400000	115000000	9654409	57800000	96100000	8091134	48500000	57900000	4869839	29200000
2011-11-10	110000000	9272587	55500000	61000000	5137013	30800000	112000000	9448766	56600000	94100000	7918790	47400000	56600000	4766110	28500000
2011-12-10	107000000	9007053	54000000	59300000	4989908	29900000	109000000	9178187	55000000	91400000	7692024	46100000	55000000	4629625	27700000
10/13/2011	103000000	8677785	52000000	57100000	4807493	28800000	105000000	8842663	53000000	88000000	7410829	44400000	53000000	4460382	26700000
10/14/2011	101000000	8497916	50900000	55900000	4707846	28200000	103000000	8659376	51900000	86200000	7257221	43500000	51900000	4367929	26200000
10/15/2011	101000000	8470928	50700000	55800000	4692894	28100000	103000000	8631876	51700000	86000000	7234173	43300000	51700000	4354057	26100000
10/16/2011	97700000	8220501	49200000	54100000	4554158	27300000	99500000	8376690	50200000	83400000	7020308	42100000	50200000	4225338	25300000
10/17/2011	95100000	8003328	47900000	52700000	4433844	26600000	96900000	8155391	48900000	81200000	6834842	40900000	48900000	4113711	24600000
10/18/2011	96500000	8123262	48700000	53500000	4500287	27000000	98300000	8277604	49600000	82400000	6937266	41600000	49600000	4175357	25000000
10/19/2011	96000000	8076416	48400000	53200000	4474335	26800000	97800000	8229868	49300000	81900000	6897260	41300000	49300000	4151278	24900000
10/20/2011	96300000	8107709	48600000	53400000	4491671	26900000	98200000	8261756	49500000	82300000	6923984	41500000	49500000	4167363	25000000
10/21/2011	94300000	7938770	47600000	52300000	4398079	26300000	96100000	8089606	48500000	80600000	6779709	40600000	48500000	4080528	24400000
10/22/2011	90400000	7606449	45600000	50100000	4213973	25200000	92100000	7750971	46400000	77200000	6495907	38900000	46500000	3909715	23400000
10/23/2011	89200000	7504906	45000000	49400000	4157718	24900000	90900000	7647499	45800000	76100000	6409190	38400000	45800000	3857522	23100000
10/24/2011	90200000	7587987	45500000	49900000	4203745	25200000	91900000	7732158	46300000	77000000	6480141	38800000	46300000	3900225	23400000
10/25/2011	91100000	7671067	46000000	50500000	4249771	25500000	92900000	7816817	46800000	77800000	6551091	39200000	46800000	3942928	23600000
10/26/2011	89400000	7523369	45100000	49500000	4167946	25000000	91100000	7666313	45900000	76300000	6424957	38500000	45900000	3867012	23200000
10/27/2011	87700000	7384903	44200000	48600000	4091236	24500000	89400000	7525216	45100000	74900000	6306707	37800000	45100000	3795840	22700000
10/28/2011	86000000	7237205	43400000	47600000	4009411	24000000	87600000	7374712	44200000	73400000	6180573	37000000	44200000	3719923	22300000
10/29/2011	87600000	7375672	44200000	48500000	4086122	24500000	89300000	7515810	45000000	74800000	6298824	37700000	45000000	3791095	22700000
10/30/2011	88000000	7403366	44300000	48700000	4101465	24600000	89600000	7544030	45200000	75100000	6322475	37900000	45200000	3805330	22800000
10/31/2011	86000000	7240552	43400000	47700000	4011266	24000000	87700000	7378123	44200000	73500000	6183432	37000000	44200000	3721644	22300000
2011-01-11	85400000	7184733	43000000	47300000	3980342	23800000	87000000	7321243	43900000	72900000	6135762	36800000	43900000	3692953	22100000
2011-02-11	86400000	7269954	43500000	47900000	4027555	24100000	88000000	7408083	44400000	73800000	6208541	37200000	44400000	3736756	22400000
2011-03-11	86600000	7292671	43700000	48000000	4040140	24200000	88300000	7431232	44500000	74000000	6227941	37300000	44500000	3748433	22500000
2011-04-11	88300000	7435700	44500000	48900000	4119378	24700000	90000000	7576978	45400000	75400000	6350088	38000000	45400000	3821950	22900000
2011-05-11	89100000	7497311	44900000	49300000	4153510	24900000	90800000	7639760	45800000	76100000	6402704	38400000	45800000	3853618	23100000
2011-06-11	89800000	7562253	45300000	49800000	4189488	25100000	91600000	7705936	46200000	76700000	6458164	38700000	46200000	3886998	23300000
2011-07-11	89700000	7551509	45200000	49700000	4183536	25100000	91400000	7694988	46100000	76600000	6448989	38600000	46100000	3881476	23300000
2011-08-11	89600000	7543943	45200000	49700000	4179345	25000000	91300000	7687278	46000000	76500000	6442528	38600000	46100000	3877587	23200000
2011-09-11	90300000	7596910	45500000	50000000	4208688	25200000	92000000	7741251	46400000	77100000	6487761	38900000	46400000	3904812	23400000
2011-10-11	91700000	7717976	46200000	50800000	4275759	25600000	93400000	7864617	47100000	78300000	6591151	39500000	47100000	3967040	23800000
2011-11-11	89200000	7506110	45000000	49400000	4158385	24900000	90900000	7648726	45800000	76200000	6410218	38400000	45800000	3858141	23100000
2011-12-11	88900000	7483411	44800000	49300000	4145810	24800000	90600000	7625596	45700000	75900000	6390833	38300000	45700000	3846473	23000000
11/13/2011	88900000	7483411	44800000	49300000	4145810	24800000	90600000	7625596	45700000	75900000	6390833	38300000	45700000	3846473	23000000
11/14/2011	89800000	7559613	45300000	49800000	4188026	25100000	91500000	7703246	46100000	76700000	6455910	38700000	46200000	3885641	23300000
11/15/2011	91100000	7669305	45900000	50500000	4248795	25500000	92900000	7815022	46800000	77800000	6549586	39200000	46800000	3942023	23600000
11/16/2011	88700000	7463266	44700000	49100000	4134649	24800000	90400000	7605068	45600000	75700000	6373629	38200000	45600000	3836119	23000000
11/17/2011	88400000	7438551	44600000	49000000	4120957	24700000	90100000	7579883	45400000	75500000	6352522	38100000	45400000	3823415	22900000
11/18/2011	89500000	7535315	45100000	49600000	4174564	25000000	91200000	7678486	46000000	76500000	6435159	38500000	46000000	3873152	23200000
11/19/2011	87600000	7375503	44200000	48500000	4086029	24500000	89300000	7515637	45000000	74800000	6298679	37700000	45000000	3791008	22700000
11/20/2011	87400000	7358077	44100000	48400000	4076375	24400000	89100000	7497881	44900000	74700000	6283798	37600000	44900000	3782052	22700000
11/21/2011	85200000	7167808	42900000	47200000	3970966	23800000	86800000	7303997	43800000	72700000	6121308	36700000	43800000	3684253	22100000
11/22/2011	82900000	6980365	41800000	45900000	3867122	23200000	84500000	7112992	42600000	70800000	5961232	35700000	42600000	3587907	21500000
11/23/2011	82800000	6972867	41800000	45900000	3862968	23100000	84400000	7105352	42600000	70800000	5954829	35700000	42600000	3584054	21500000
11/24/2011	80500000	6777927	40600000	44600000	3754972	22500000	82100000	6906708	41400000	68800000	5788350	34700000	41400000	3483855	20900000
11/25/2011	80700000	6792923	40700000	44700000	3763279	22500000	82200000	6921988	41500000	68900000	5801156	34700000	41500000	3491562	20900000
11/26/2011	80400000	6770431	40600000	44600000	3750819	22500000	82000000	6899069	41300000	68700000	5781948	34600000	41300000	3480001	20800000
11/27/2011	77900000	6552997	39300000	43100000	3630360	21700000	79300000	6677504	40000000	66500000	5596260	33500000	40000000	3368241	20200000
11/28/2011	78700000	6620476	39700000	43600000	3667744	22000000	80200000	6746265	40400000	67200000	5653887	33900000	40400000	3402925	20400000
11/29/2011	78000000	6565165	39300000	43200000	3637101	21800000	79500000	6689903	40100000	66600000	5606651	33600000	40100000	3374495	20200000
11/30/2011	79300000	6671429	40000000	43900000	3695972	22100000	80800000	6798186	40700000	67700000	5697401	34100000	40700000	3429115	20500000
2011-01-12	84000000	7072301	42400000	46600000	3918055	23500000	85600000	7206675	43200000	71800000	6039745	36200000	43200000	3635163	21800000
2011-02-12	83900000	7061344	42300000	46500000	3911985	23400000	85500000	7195510	43100000	71600000	6030388	36100000	43100000	3629531	21700000
2011-03-12	85600000	7204000	43200000	47400000	3991016	23900000	87200000	7340876	44000000	73100000	6152216	36900000	44000000	3702856	22200000
2011-04-12	86500000	7281917	43600000	47900000	4034182	24200000	88200000	7420273	44400000	73900000	6218757	37300000	44500000	3742905	22400000
2011-05-12	88100000	7413234	44400000	48800000	4106932	24600000	89800000	7554086	45200000	75200000	6330902	37900000	45300000	3810402	22800000
2011-06-12	90200000	7591544	45500000	50000000	4205716	25200000	91900000	7735784	46300000	77000000	6483179	38800000	46400000	3902054	23400000
2011-07-12	88200000	7426959	44500000	48900000	4114535	24600000	89900000	7568071	45300000	75400000	6342623	38000000	45400000	3817457	22900000
2011-08-12	86800000	7303518	43700000	48100000	4046149	24200000	88400000	7442285	44600000	74100000	6237205	37400000	44600000	3754008	22500000
2011-09-12	86900000	7310376	43800000	48100000	4049948	24300000	88500000	7449273	44600000	74200000	6243061	37400000	44600000	3757533	22500000
2011-10-12	86200000	7255514	43500000	47800000	4019555	24100000	87800000	7393369	44300000	73600000	6196209	37100000	44300000	3729334	22300000
2011-11-12	87500000	7365239	44100000	48500000	4080342	24400000	89200000	7505178	45000000	74700000	6289914	37700000	45000000	3785733	22700000
2011-12-12	85100000	7163164	42900000	47100000	3968393	23800000	86700000	7299264	43700000	72700000	6117342	36600000	43700000	3681866	22100000
12/13/2011	82600000	6949095	41600000	45700000	3849799	23100000	84100000	7081128	42400000	70500000	5934527	35500000	42400000	3571835	21400000
12/14/2011	84500000	7113838	42600000	46800000	3941066	23600000	86100000	7249001	43400000	72200000	6075217	36400000	43400000	3656513	21900000
12/15/2011	80800000	6802529	40700000	44800000	3768601	22600000	82400000	6931777	41500000	69000000	5809360	34800000	41500000	3496500	20900000
12/16/2011	79000000	6651376	39800000	43800000	3684862	22100000	80500000	6777752	40600000	67500000	5680275	34000000	40600000	3418807	20500000
12/17/2011	80200000	6753185	40500000	44500000	3741265	22400000	81800000	6881496	41200000	68500000	5767220	34500000	41200000	3471137	20800000
12/18/2011	80300000	6756560	40500000	44500000	3743134	22400000	81800000	6884934	41200000	68600000	5770102	34600000	41300000	3472872	20800000
12/19/2011	83500000	7029796	42100000	46300000	3894507	23300000	85100000	7163362	42900000	71300000	6003446	36000000	42900000	3613315	21600000
12/20/2011	83700000	7044320	42200000	46400000	3902553	23400000	85300000	7178162	43000000	71500000	6015849	36000000	43000000	3620780	21700000
12/21/2011	83300000	7015271	42000000	46200000	3886460	23300000	84900000	7148561	42800000	71200000	5991042	35900000	42800000	3605849	21600000
12/22/2011	86500000	7276711	43600000	47900000	4031298	24100000	88100000	7414968	44400000	73800000	6214311	37200000	44400000	3740229	22400000
12/23/2011	88500000	7451003	44600000	49000000	4127856	24700000	90200000	7592572	45500000	75600000	6363156	38100000	45500000	3829815	22900000
12/24/2011	88100000	7414691	44400000	48800000	4107739	24600000	89800000	7555570	45300000	75200000	6332146	37900000	45300000	3811151	22800000
12/25/2011	90700000	7632556	45700000	50200000	4228436	25300000	92400000	7777574	46600000	77400000	6518203	39000000	46600000	3923134	23500000
12/26/2011	92300000	7764722	46500000	51100000	4301656	25800000	94000000	7912252	47400000	78800000	6631073	39700000	47400000	3991067	23900000
12/27/2011	93300000	7849066	47000000	51700000	4348383	26000000	95000000	7998198	47900000	79600000	6703102	40200000	47900000	4034420	24200000
12/28/2011	93800000	7897406	47300000	52000000	4375163	26200000	95600000	8047456	48200000	80100000	6744385	40400000	48200000	4059267	24300000
12/29/2011	93000000	7829027	46900000	51500000	4337281	26000000	94800000	7977779	47800000	79400000	6685989	40000000	47800000	4024120	24100000
12/30/2011	93100000	7833395	46900000	51600000	4339701	26000000	94800000	7982229	47800000	79500000	6689719	40100000	47800000	4026365	24100000
12/31/2011	93600000	7881612	47200000	51900000	4366413	26200000	95400000	8031362	48100000	80000000	6730896	40300000	48100000	4051148	24300000
2012-01-01	91900000	7733811	46300000	50900000	4284532	25700000	93600000	7880754	47200000	78500000	6604675	39600000	47200000	3975179	23800000
2012-02-01	89700000	7548191	45200000	49700000	4181698	25000000	91400000	7691606	46100000	76600000	6446155	38600000	46100000	3879770	23200000
2012-03-01	90900000	7650291	45800000	50400000	4238261	25400000	92600000	7795647	46700000	77600000	6533349	39100000	46700000	3932250	23600000
2012-04-01	90400000	7606534	45600000	50100000	4214020	25200000	92100000	7751058	46400000	77200000	6495980	38900000	46500000	3909758	23400000
2012-05-01	91200000	7672170	46000000	50500000	4250382	25500000	92900000	7817941	46800000	77800000	6552033	39200000	46900000	3943495	23600000
2012-06-01	93700000	7883665	47200000	51900000	4367550	26200000	95400000	8033454	48100000	80000000	6732650	40300000	48100000	4052204	24300000
2012-07-01	96500000	8124330	48700000	53500000	4500879	27000000	98400000	8278692	49600000	82400000	6938178	41600000	49600000	4175905	25000000
2012-08-01	97700000	8219532	49200000	54100000	4553621	27300000	99500000	8375703	50200000	83400000	7019481	42000000	50200000	4224840	25300000
2012-09-01	99900000	8407998	50400000	55300000	4658031	27900000	102000000	8567750	51300000	85300000	7180431	43000000	51300000	4321711	25900000
2012-10-01	99300000	8357248	50100000	55000000	4629916	27700000	101000000	8516036	51000000	84800000	7137090	42800000	51000000	4295626	25700000
2012-11-01	101000000	8473794	50800000	55800000	4694482	28100000	103000000	8634796	51700000	86000000	7236620	43300000	51700000	4355530	26100000
2012-12-01	102000000	8620653	51600000	56700000	4775842	28600000	104000000	8784445	52600000	87500000	7362038	44100000	52600000	4431016	26500000
1/13/2012	101000000	8474522	50800000	55800000	4694885	28100000	103000000	8635538	51700000	86000000	7237242	43400000	51800000	4355905	26100000
1/14/2012	98800000	8312226	49800000	54700000	4604973	27600000	101000000	8470158	50700000	84300000	7098641	42500000	50800000	4272484	25600000
1/15/2012	97400000	8194303	49100000	53900000	4539644	27200000	99200000	8349994	50000000	83100000	6997935	41900000	50000000	4211872	25200000
1/16/2012	98400000	8280803	49600000	54500000	4587565	27500000	100000000	8438138	50500000	84000000	7071806	42400000	50600000	4256333	25500000
1/17/2012	99900000	8406626	50400000	55300000	4657271	27900000	102000000	8566352	51300000	85300000	7179259	43000000	51300000	4321006	25900000
1/18/2012	97500000	8210026	49200000	54000000	4548354	27200000	99400000	8366016	50100000	83300000	7011362	42000000	50100000	4219953	25300000
1/19/2012	97100000	8170707	48900000	53800000	4526572	27100000	98900000	8325950	49900000	82900000	6977784	41800000	49900000	4199743	25200000
1/20/2012	97500000	8210027	49200000	54000000	4548355	27200000	99400000	8366017	50100000	83300000	7011363	42000000	50100000	4219954	25300000
1/21/2012	98900000	8320125	49800000	54800000	4609349	27600000	101000000	8478207	50800000	84400000	7105387	42600000	50800000	4276544	25600000
1/22/2012	99100000	8339516	50000000	54900000	4620092	27700000	101000000	8497966	50900000	84600000	7121946	42700000	50900000	4286511	25700000
1/23/2012	99300000	8361093	50100000	55000000	4632046	27700000	101000000	8519954	51000000	84800000	7140374	42800000	51100000	4297602	25700000
1/24/2012	98200000	8269331	49500000	54400000	4581210	27400000	100000000	8426448	50500000	83900000	7062009	42300000	50500000	4250436	25500000
1/25/2012	101000000	8479624	50800000	55800000	4697712	28100000	103000000	8640737	51800000	86000000	7241599	43400000	51800000	4358527	26100000
1/26/2012	100000000	8434687	50500000	55500000	4672817	28000000	102000000	8594946	51500000	85600000	7203223	43100000	51500000	4335429	26000000
1/27/2012	100000000	8453736	50600000	55600000	4683370	28100000	102000000	8614357	51600000	85800000	7219491	43200000	51600000	4345221	26000000
1/28/2012	99300000	8356257	50100000	55000000	4629366	27700000	101000000	8515025	51000000	84800000	7136243	42700000	51000000	4295116	25700000
1/29/2012	102000000	8616882	51600000	56700000	4773753	28600000	104000000	8780603	52600000	87400000	7358817	44100000	52600000	4429078	26500000
1/30/2012	103000000	8633324	51700000	56800000	4782862	28600000	105000000	8797357	52700000	87600000	7372859	44200000	52700000	4437529	26600000
1/31/2012	104000000	8723768	52300000	57400000	4832968	28900000	106000000	8889520	53200000	88500000	7450098	44600000	53300000	4484017	26900000
2012-01-02	103000000	8666213	51900000	57000000	4801082	28800000	105000000	8830871	52900000	87900000	7400946	44300000	52900000	4454434	26700000
2012-02-02	105000000	8838879	52900000	58200000	4896739	29300000	107000000	9006818	54000000	89700000	7548403	45200000	54000000	4543184	27200000
2012-03-02	107000000	8978659	53800000	59100000	4974177	29800000	109000000	9149254	54800000	91100000	7667775	45900000	54800000	4615031	27600000
2012-04-02	108000000	9117574	54600000	60000000	5051136	30300000	110000000	9290808	55700000	92500000	7786408	46600000	55700000	4686433	28100000
2012-05-02	107000000	8976224	53800000	59100000	4972828	29800000	109000000	9146772	54800000	91100000	7665696	45900000	54800000	4613779	27600000
2012-06-02	105000000	8828469	52900000	58100000	4890972	29300000	107000000	8996210	53900000	89600000	7539513	45200000	53900000	4537833	27200000
2012-07-02	104000000	8783529	52600000	57800000	4866075	29100000	106000000	8950416	53600000	89100000	7501134	44900000	53600000	4514734	27000000
2012-08-02	106000000	8881984	53200000	58500000	4920619	29500000	108000000	9050742	54200000	90100000	7585215	45400000	54200000	4565340	27300000
2012-09-02	105000000	8832439	52900000	58100000	4893171	29300000	107000000	9000255	53900000	89600000	7542903	45200000	53900000	4539874	27200000
2012-10-02	104000000	8730396	52300000	57500000	4836640	29000000	106000000	8896274	53300000	88600000	7455758	44700000	53300000	4487424	26900000
2012-11-02	103000000	8700420	52100000	57300000	4820033	28900000	105000000	8865728	53100000	88300000	7430159	44500000	53100000	4472016	26800000
2012-12-02	105000000	8839215	52900000	58200000	4896925	29300000	107000000	9007160	54000000	89700000	7548690	45200000	54000000	4543357	27200000
2/13/2012	104000000	8761141	52500000	57700000	4853672	29100000	106000000	8927603	53500000	88900000	7482015	44800000	53500000	4503227	27000000
2/14/2012	104000000	8769816	52500000	57700000	4858478	29100000	106000000	8936443	53500000	89000000	7489423	44900000	53600000	4507686	27000000
2/15/2012	103000000	8674397	52000000	57100000	4805616	28800000	105000000	8839211	52900000	88000000	7407935	44400000	53000000	4458640	26700000
2/16/2012	102000000	8613678	51600000	56700000	4771978	28600000	104000000	8777338	52600000	87400000	7356081	44100000	52600000	4427431	26500000
2/17/2012	104000000	8735123	52300000	57500000	4839258	29000000	106000000	8901090	53300000	88600000	7459795	44700000	53300000	4489853	26900000
2/18/2012	106000000	8915093	53400000	58700000	4938962	29600000	108000000	9084480	54400000	90500000	7613490	45600000	54400000	4582358	27400000
2/19/2012	106000000	8911767	53400000	58700000	4937119	29600000	108000000	9081091	54400000	90400000	7610649	45600000	54400000	4580648	27400000
2/20/2012	106000000	8934846	53500000	58800000	4949905	29700000	108000000	9104608	54500000	90700000	7630359	45700000	54600000	4592511	27500000
2/21/2012	105000000	8854062	53000000	58300000	4905151	29400000	107000000	9022289	54000000	89800000	7561369	45300000	54100000	4550988	27300000
2/22/2012	108000000	9067578	54300000	59700000	5023438	30100000	110000000	9239862	55300000	92000000	7743712	46400000	55400000	4660735	27900000
2/23/2012	111000000	9306967	55700000	61300000	5156060	30900000	113000000	9483799	56800000	94400000	7948150	47600000	56800000	4783781	28700000
2/24/2012	110000000	9277801	55600000	61100000	5139902	30800000	112000000	9454079	56600000	94100000	7923242	47500000	56700000	4768790	28600000
2/25/2012	110000000	9224477	55300000	60700000	5110361	30600000	112000000	9399742	56300000	93600000	7877704	47200000	56300000	4741381	28400000
2/26/2012	109000000	9155254	54800000	60300000	5072011	30400000	111000000	9329204	55900000	92900000	7818587	46800000	55900000	4705801	28200000
2/27/2012	110000000	9276398	55600000	61100000	5139125	30800000	112000000	9452650	56600000	94100000	7922044	47500000	56700000	4768069	28600000
2/28/2012	113000000	9544650	57200000	62800000	5287736	31700000	116000000	9725998	58300000	96800000	8151131	48800000	58300000	4905950	29400000
2/29/2012	115000000	9717714	58200000	64000000	5383614	32200000	118000000	9902351	59300000	98600000	8298928	49700000	59300000	4994905	29900000
2012-01-03	114000000	9587919	57400000	63100000	5311707	31800000	116000000	9770089	58500000	97300000	8188083	49000000	58600000	4928191	29500000
2012-02-03	113000000	9520341	57000000	62700000	5274269	31600000	115000000	9701227	58100000	96600000	8130371	48700000	58100000	4893456	29300000
2012-03-03	109000000	9156104	54800000	60300000	5072482	30400000	111000000	9330070	55900000	92900000	7819313	46800000	55900000	4706238	28200000
2012-04-03	109000000	9147553	54800000	60200000	5067745	30400000	111000000	9321357	55800000	92800000	7812011	46800000	55900000	4701842	28200000
2012-05-03	109000000	9179692	55000000	60400000	5085550	30500000	111000000	9354106	56000000	93100000	7839457	47000000	56100000	4718362	28300000
2012-06-03	108000000	9084617	54400000	59800000	5032878	30100000	110000000	9257225	55500000	92200000	7758263	46500000	55500000	4669493	28000000
2012-07-03	107000000	8985127	53800000	59100000	4977761	29800000	109000000	9155844	54800000	91200000	7673299	46000000	54900000	4618356	27700000
2012-08-03	109000000	9146757	54800000	60200000	5067304	30400000	111000000	9320545	55800000	92800000	7811331	46800000	55900000	4701433	28200000
2012-09-03	113000000	9506228	56900000	62600000	5266451	31500000	115000000	9686846	58000000	96500000	8118319	48600000	58100000	4886201	29300000
2012-10-03	119000000	9995656	59900000	65800000	5537594	33200000	121000000	10200000	61000000	101000000	8536290	51100000	61000000	5137767	30800000
2012-11-03	118000000	9967418	59700000	65600000	5521950	33100000	121000000	10200000	60800000	101000000	8512175	51000000	60900000	5123253	30700000
2012-12-03	121000000	10200000	60900000	66900000	5631448	33700000	123000000	10400000	62000000	103000000	8680969	52000000	62100000	5224846	31300000
3/13/2012	123000000	10400000	62200000	68300000	5751374	34500000	126000000	10600000	63400000	105000000	8865836	53100000	63400000	5336112	32000000
3/14/2012	121000000	10200000	61200000	67300000	5662735	33900000	124000000	10400000	62400000	104000000	8729198	52300000	62400000	5253873	31500000
3/15/2012	118000000	9892116	59300000	65100000	5480233	32800000	120000000	10100000	60400000	100000000	8447867	50600000	60400000	5084548	30500000
3/16/2012	116000000	9751861	58400000	64200000	5402531	32400000	118000000	9937146	59500000	98900000	8328090	49900000	59600000	5012457	30000000
3/17/2012	116000000	9800329	58700000	64500000	5429383	32500000	119000000	9986535	59800000	99400000	8369481	50100000	59800000	5037369	30200000
3/18/2012	119000000	10000000	60200000	66100000	5565688	33300000	122000000	10200000	61300000	102000000	8579597	51400000	61400000	5163833	30900000
3/19/2012	117000000	9831071	58900000	64700000	5446414	32600000	119000000	10000000	60000000	99800000	8395735	50300000	60000000	5053171	30300000
3/20/2012	117000000	9832399	58900000	64700000	5447149	32600000	119000000	10000000	60000000	99800000	8396869	50300000	60000000	5053853	30300000
3/21/2012	119000000	10000000	60100000	66000000	5557370	33300000	121000000	10200000	61200000	102000000	8566776	51300000	61300000	5156116	30900000
3/22/2012	123000000	10400000	62200000	68300000	5751021	34400000	126000000	10600000	63400000	105000000	8865292	53100000	63400000	5335785	32000000
3/23/2012	120000000	10100000	60700000	66700000	5610296	33600000	123000000	10300000	61800000	103000000	8648361	51800000	61800000	5205220	31200000
3/24/2012	122000000	10300000	61500000	67500000	5683358	34000000	124000000	10500000	62600000	104000000	8760989	52500000	62600000	5273008	31600000
3/25/2012	122000000	10200000	61300000	67300000	5667704	34000000	124000000	10400000	62400000	104000000	8736858	52300000	62500000	5258484	31500000
3/26/2012	122000000	10300000	61700000	67800000	5709459	34200000	125000000	10500000	62900000	105000000	8801224	52700000	62900000	5297224	31700000
3/27/2012	122000000	10300000	61500000	67600000	5688585	34100000	124000000	10500000	62700000	104000000	8769046	52500000	62700000	5277857	31600000
3/28/2012	121000000	10200000	61100000	67100000	5646837	33800000	123000000	10400000	62200000	103000000	8704691	52100000	62200000	5239124	31400000
3/29/2012	120000000	10100000	60600000	66600000	5607262	33600000	123000000	10300000	61800000	103000000	8643685	51800000	61800000	5202406	31200000
3/30/2012	125000000	10500000	63000000	69200000	5822191	34900000	127000000	10700000	64100000	107000000	8975002	53800000	64200000	5401816	32400000
3/31/2012	125000000	10500000	63000000	69200000	5825078	34900000	127000000	10700000	64200000	107000000	8979452	53800000	64200000	5404495	32400000
2012-01-04	125000000	10500000	62800000	69000000	5810230	34800000	127000000	10700000	64000000	106000000	8956564	53700000	64000000	5390719	32300000
2012-02-04	122000000	10300000	61400000	67500000	5679391	34000000	124000000	10400000	62600000	104000000	8754872	52400000	62600000	5269326	31600000
2012-03-04	121000000	10100000	60800000	66800000	5618773	33700000	123000000	10300000	61900000	103000000	8661429	51900000	61900000	5213085	31200000
2012-04-04	120000000	10100000	60700000	66700000	5612130	33600000	123000000	10300000	61800000	103000000	8651189	51800000	61900000	5206922	31200000
2012-05-04	118000000	9909755	59400000	65200000	5490005	32900000	120000000	10100000	60500000	101000000	8462931	50700000	60500000	5093614	30500000
2012-06-04	116000000	9725675	58300000	64000000	5388024	32300000	118000000	9910463	59400000	98700000	8305727	49800000	59400000	4998997	29900000
2012-07-04	111000000	9306378	55700000	61300000	5155734	30900000	113000000	9483199	56800000	94400000	7947647	47600000	56800000	4783479	28700000
2012-08-04	112000000	9388198	56200000	61800000	5201062	31200000	114000000	9566574	57300000	95300000	8017521	48000000	57300000	4825534	28900000
2012-09-04	115000000	9694998	58100000	63800000	5371029	32200000	117000000	9879203	59200000	98400000	8279529	49600000	59200000	4983229	29900000
2012-10-04	117000000	9838174	58900000	64800000	5450349	32600000	119000000	10000000	60100000	99800000	8401801	50300000	60100000	5056822	30300000
2012-11-04	117000000	9879091	59200000	65000000	5473017	32800000	120000000	10100000	60300000	100000000	8436744	50500000	60300000	5077853	30400000
2012-12-04	118000000	9969436	59700000	65600000	5523068	33100000	121000000	10200000	60900000	101000000	8513898	51000000	60900000	5124290	30700000
4/13/2012	116000000	9798869	58700000	64500000	5428574	32500000	119000000	9985048	59800000	99400000	8368234	50100000	59800000	5036619	30200000
4/14/2012	117000000	9858631	59100000	64900000	5461682	32700000	119000000	10000000	60200000	100000000	8419271	50400000	60200000	5067337	30400000
4/15/2012	112000000	9386152	56200000	61800000	5199928	31100000	114000000	9564489	57300000	95200000	8015774	48000000	57300000	4824482	28900000
4/16/2012	111000000	9381194	56200000	61700000	5197182	31100000	114000000	9559437	57300000	95200000	8011540	48000000	57300000	4821934	28900000
4/17/2012	110000000	9217186	55200000	60700000	5106321	30600000	112000000	9392313	56300000	93500000	7871477	47200000	56300000	4737634	28400000
4/18/2012	108000000	9064929	54300000	59700000	5021971	30100000	110000000	9237163	55300000	92000000	7741450	46400000	55400000	4659374	27900000
4/19/2012	111000000	9335636	55900000	61400000	5171943	31000000	113000000	9513013	57000000	94700000	7972633	47800000	57000000	4798517	28700000
4/20/2012	115000000	9643181	57800000	63500000	5342323	32000000	117000000	9826401	58900000	97800000	8235277	49300000	58900000	4956595	29700000
4/21/2012	116000000	9791986	58700000	64500000	5424760	32500000	119000000	9978034	59800000	99400000	8362356	50100000	59800000	5033081	30100000
4/22/2012	120000000	10100000	60600000	66600000	5606136	33600000	123000000	10300000	61800000	103000000	8641950	51800000	61800000	5201361	31200000
4/23/2012	118000000	9970562	59700000	65600000	5523692	33100000	121000000	10200000	60900000	101000000	8514860	51000000	60900000	5124869	30700000
4/24/2012	119000000	10000000	59900000	65800000	5540179	33200000	121000000	10200000	61000000	101000000	8540276	51200000	61100000	5140166	30800000
4/25/2012	118000000	9970561	59700000	65600000	5523691	33100000	121000000	10200000	60900000	101000000	8514859	51000000	60900000	5124869	30700000
4/26/2012	118000000	9950728	59600000	65500000	5512704	33000000	120000000	10100000	60700000	101000000	8497922	50900000	60800000	5114674	30600000
4/27/2012	115000000	9717776	58200000	64000000	5383648	32200000	118000000	9902414	59300000	98600000	8298981	49700000	59300000	4994937	29900000
4/28/2012	114000000	9631680	57700000	63400000	5335951	32000000	117000000	9814682	58800000	97700000	8225455	49300000	58800000	4950684	29700000
4/29/2012	118000000	9940572	59500000	65400000	5507077	33000000	120000000	10100000	60700000	101000000	8489248	50900000	60700000	5109454	30600000
4/30/2012	122000000	10300000	61700000	67800000	5705684	34200000	125000000	10500000	62900000	104000000	8795405	52700000	62900000	5293722	31700000
2012-01-05	125000000	10500000	63200000	69400000	5840514	35000000	128000000	10700000	64400000	107000000	9003247	53900000	64400000	5418816	32500000
2012-02-05	127000000	10700000	64100000	70500000	5930709	35500000	130000000	10900000	65300000	109000000	9142284	54800000	65400000	5502499	33000000
2012-03-05	127000000	10700000	63800000	70100000	5903788	35400000	129000000	10900000	65000000	108000000	9100785	54500000	65100000	5477522	32800000
2012-04-05	129000000	10900000	65200000	71700000	6032445	36100000	132000000	11100000	66500000	110000000	9299111	55700000	66500000	5596889	33500000
2012-05-05	131000000	11000000	66100000	72600000	6111267	36600000	134000000	11200000	67300000	112000000	9420617	56400000	67400000	5670020	34000000
2012-06-05	129000000	10900000	65200000	71700000	6032451	36100000	132000000	11100000	66500000	110000000	9299121	55700000	66500000	5596895	33500000
2012-07-05	128000000	10800000	64700000	71100000	5985161	35900000	131000000	11000000	65900000	110000000	9226222	55300000	66000000	5553019	33300000
2012-08-05	129000000	10900000	65100000	71500000	6016693	36000000	131000000	11100000	66300000	110000000	9274829	55600000	66300000	5582275	33400000
2012-09-05	132000000	11100000	66600000	73200000	6161010	36900000	135000000	11300000	67900000	113000000	9497296	56900000	67900000	5716172	34200000
2012-10-05	131000000	11000000	66100000	72700000	6114805	36600000	134000000	11200000	67400000	112000000	9426071	56500000	67400000	5673303	34000000
2012-11-05	132000000	11100000	66300000	72900000	6132099	36700000	134000000	11300000	67600000	112000000	9452730	56600000	67600000	5689348	34100000
2012-12-05	129000000	10900000	65200000	71600000	6027315	36100000	132000000	11100000	66400000	110000000	9291204	55700000	66400000	5592130	33500000
5/13/2012	129000000	10800000	65000000	71400000	6010737	36000000	131000000	11100000	66200000	110000000	9265648	55500000	66300000	5576749	33400000
5/14/2012	128000000	10800000	64400000	70800000	5956593	35700000	130000000	11000000	65600000	109000000	9182185	55000000	65700000	5526514	33100000
5/15/2012	125000000	10500000	62900000	69100000	5816586	34800000	127000000	10700000	64100000	107000000	8966361	53700000	64100000	5396616	32300000
5/16/2012	120000000	10100000	60700000	66700000	5614545	33600000	123000000	10300000	61900000	103000000	8654912	51800000	61900000	5209163	31200000
5/17/2012	119000000	9992892	59900000	65800000	5536062	33200000	121000000	10200000	61000000	101000000	8533930	51100000	61000000	5136347	30800000
5/18/2012	119000000	10000000	60000000	65900000	5548136	33200000	121000000	10200000	61100000	102000000	8552541	51200000	61200000	5147548	30800000
5/19/2012	122000000	10200000	61400000	67400000	5674914	34000000	124000000	10400000	62500000	104000000	8747972	52400000	62600000	5265173	31500000
5/20/2012	121000000	10200000	61200000	67300000	5662834	33900000	124000000	10400000	62400000	104000000	8729350	52300000	62400000	5253965	31500000
5/21/2012	120000000	10100000	60400000	66300000	5584348	33500000	122000000	10300000	61500000	102000000	8608363	51600000	61600000	5181146	31000000
5/22/2012	118000000	9916585	59400000	65300000	5493788	32900000	120000000	10100000	60500000	101000000	8468764	50700000	60600000	5097125	30500000
5/23/2012	119000000	10000000	60000000	65900000	5548128	33200000	121000000	10200000	61100000	102000000	8552529	51200000	61200000	5147541	30800000
5/24/2012	120000000	10100000	60400000	66400000	5585136	33500000	122000000	10300000	61500000	102000000	8609577	51600000	61600000	5181877	31000000
5/25/2012	115000000	9711809	58200000	63900000	5380342	32200000	118000000	9896333	59300000	98500000	8293885	49700000	59300000	4991870	29900000
5/26/2012	113000000	9508630	57000000	62600000	5267781	31600000	115000000	9689294	58000000	96500000	8120370	48600000	58100000	4887436	29300000
5/27/2012	114000000	9595383	57500000	63200000	5315842	31800000	116000000	9777695	58600000	97400000	8194457	49100000	58600000	4932027	29500000
5/28/2012	115000000	9642851	57800000	63500000	5342140	32000000	117000000	9826065	58900000	97800000	8234995	49300000	58900000	4956426	29700000
5/29/2012	115000000	9650124	57800000	63500000	5346169	32000000	117000000	9833476	58900000	97900000	8241206	49400000	58900000	4960164	29700000
5/30/2012	113000000	9543956	57200000	62800000	5287352	31700000	116000000	9725291	58300000	96800000	8150539	48800000	58300000	4905594	29400000
5/31/2012	114000000	9593574	57500000	63100000	5314840	31800000	116000000	9775852	58600000	97300000	8192912	49100000	58600000	4931097	29500000
2012-01-06	118000000	9903690	59300000	65200000	5486645	32900000	120000000	10100000	60500000	100000000	8457751	50700000	60500000	5090497	30500000
2012-02-06	120000000	10100000	60400000	66400000	5586397	33500000	122000000	10300000	61600000	102000000	8611521	51600000	61600000	5183047	31000000
2012-03-06	119000000	10000000	60000000	66000000	5553148	33300000	121000000	10200000	61200000	102000000	8560268	51300000	61200000	5152199	30900000
2012-04-06	121000000	10200000	60800000	66800000	5625195	33700000	123000000	10300000	62000000	103000000	8671329	51900000	62000000	5219044	31300000
2012-05-06	123000000	10400000	62100000	68200000	5741575	34400000	125000000	10600000	63300000	105000000	8850731	53000000	63300000	5327021	31900000
2012-06-06	126000000	10600000	63400000	69700000	5863498	35100000	128000000	10800000	64600000	107000000	9038677	54100000	64600000	5440141	32600000
2012-07-06	126000000	10600000	63400000	69700000	5868024	35200000	128000000	10800000	64700000	107000000	9045654	54200000	64700000	5444340	32600000
2012-08-06	124000000	10500000	62700000	68900000	5803181	34800000	127000000	10700000	63900000	106000000	8945698	53600000	64000000	5384179	32300000
2012-09-06	126000000	10600000	63400000	69600000	5859441	35100000	128000000	10800000	64600000	107000000	9032423	54100000	64600000	5436377	32600000
2012-10-06	127000000	10700000	64100000	70400000	5926919	35500000	130000000	10900000	65300000	109000000	9136441	54700000	65300000	5498982	32900000
2012-11-06	125000000	10500000	63100000	69400000	5839933	35000000	128000000	10700000	64300000	107000000	9002351	53900000	64400000	5418277	32500000
2012-12-06	126000000	10600000	63600000	69900000	5885521	35300000	129000000	10800000	64800000	108000000	9072626	54300000	64900000	5460574	32700000
6/13/2012	126000000	10600000	63400000	69700000	5864766	35100000	128000000	10800000	64600000	107000000	9040632	54200000	64600000	5441317	32600000
6/14/2012	128000000	10800000	64400000	70800000	5955704	35700000	130000000	11000000	65600000	109000000	9180813	55000000	65700000	5525689	33100000
6/15/2012	130000000	10900000	65500000	71900000	6054965	36300000	132000000	11100000	66700000	111000000	9333827	55900000	66700000	5617784	33700000
6/16/2012	128000000	10800000	64600000	71000000	5972247	35800000	131000000	11000000	65800000	109000000	9206316	55100000	65800000	5541038	33200000
6/17/2012	128000000	10800000	64500000	70800000	5961218	35700000	130000000	11000000	65700000	109000000	9189314	55000000	65700000	5530805	33100000
6/18/2012	132000000	11100000	66500000	73100000	6154227	36900000	134000000	11300000	67800000	113000000	9486840	56800000	67800000	5709878	34200000
6/19/2012	131000000	11000000	66000000	72500000	6104596	36600000	133000000	11200000	67300000	112000000	9410334	56400000	67300000	5663831	33900000
6/20/2012	131000000	11000000	66000000	72500000	6100497	36500000	133000000	11200000	67200000	112000000	9404015	56300000	67200000	5660028	33900000
6/21/2012	130000000	10900000	65500000	72000000	6058133	36300000	132000000	11100000	66700000	111000000	9338709	55900000	66800000	5620722	33700000
6/22/2012	129000000	10900000	65000000	71400000	6011255	36000000	131000000	11100000	66200000	110000000	9266447	55500000	66300000	5577230	33400000
6/23/2012	132000000	11100000	66400000	72900000	6137284	36800000	134000000	11300000	67600000	112000000	9460722	56700000	67700000	5694159	34100000
6/24/2012	129000000	10900000	65100000	71500000	6020736	36100000	132000000	11100000	66300000	110000000	9281062	55600000	66400000	5586026	33500000
6/25/2012	128000000	10800000	64700000	71100000	5981847	35800000	131000000	11000000	65900000	110000000	9221114	55200000	65900000	5549945	33200000
6/26/2012	130000000	11000000	65600000	72100000	6067297	36300000	133000000	11200000	66800000	111000000	9352837	56000000	66900000	5629225	33700000
6/27/2012	133000000	11200000	67300000	74000000	6224500	37300000	136000000	11400000	68600000	114000000	9595168	57500000	68600000	5775078	34600000
6/28/2012	134000000	11200000	67400000	74000000	6230512	37300000	136000000	11500000	68600000	114000000	9604436	57500000	68700000	5780656	34600000
6/29/2012	135000000	11300000	67900000	74600000	6278623	37600000	137000000	11500000	69200000	115000000	9678599	58000000	69200000	5825293	34900000
6/30/2012	131000000	11000000	65800000	72300000	6086174	36500000	133000000	11200000	67100000	111000000	9381936	56200000	67100000	5646739	33800000
2012-01-07	132000000	11100000	66500000	73100000	6152328	36900000	134000000	11300000	67800000	113000000	9483913	56800000	67800000	5708117	34200000
2012-02-07	132000000	11100000	66400000	73000000	6140304	36800000	134000000	11300000	67700000	112000000	9465378	56700000	67700000	5696961	34100000
2012-03-07	133000000	11200000	67100000	73700000	6206457	37200000	136000000	11400000	68400000	114000000	9567354	57300000	68400000	5758338	34500000
2012-04-07	132000000	11100000	66300000	72900000	6135644	36800000	134000000	11300000	67600000	112000000	9458195	56700000	67600000	5692638	34100000
2012-05-07	133000000	11200000	66900000	73500000	6190229	37100000	135000000	11400000	68200000	113000000	9542338	57200000	68200000	5743281	34400000
2012-06-07	134000000	11300000	67700000	74300000	6257791	37500000	137000000	11500000	68900000	115000000	9646486	57800000	69000000	5805965	34800000
2012-07-07	139000000	11700000	70000000	77000000	6476656	38800000	142000000	11900000	71400000	119000000	9983870	59800000	71400000	6009027	36000000
2012-08-07	141000000	11800000	70900000	77900000	6556074	39300000	143000000	12100000	72200000	120000000	10100000	60500000	72300000	6082711	36400000
2012-09-07	142000000	12000000	71800000	78800000	6636354	39800000	145000000	12200000	73100000	122000000	10200000	61300000	73200000	6157194	36900000
2012-10-07	141000000	11900000	71200000	78300000	6589217	39500000	144000000	12100000	72600000	121000000	10200000	60800000	72600000	6113461	36600000
2012-11-07	139000000	11700000	70300000	77200000	6497236	38900000	142000000	12000000	71600000	119000000	10000000	60000000	71600000	6028121	36100000
2012-12-07	140000000	11800000	70600000	77600000	6533840	39100000	143000000	12000000	72000000	120000000	10100000	60300000	72000000	6062083	36300000
7/13/2012	141000000	11900000	71200000	78200000	6582644	39400000	144000000	12100000	72500000	121000000	10100000	60800000	72600000	6107363	36600000
7/14/2012	141000000	11800000	70800000	77800000	6552143	39200000	143000000	12100000	72200000	120000000	10100000	60500000	72200000	6079064	36400000
7/15/2012	139000000	11700000	70000000	76900000	6472830	38800000	141000000	11900000	71300000	119000000	9977972	59800000	71400000	6005478	36000000
7/16/2012	137000000	11500000	69100000	76000000	6393524	38300000	140000000	11800000	70400000	117000000	9855721	59000000	70500000	5931898	35500000
7/17/2012	141000000	11800000	70900000	77900000	6555765	39300000	143000000	12100000	72200000	120000000	10100000	60500000	72300000	6082425	36400000
7/18/2012	145000000	12200000	72900000	80100000	6745936	40400000	147000000	12400000	74300000	124000000	10400000	62300000	74400000	6258865	37500000
7/19/2012	144000000	12100000	72500000	79700000	6708470	40200000	147000000	12300000	73900000	123000000	10300000	61900000	73900000	6224104	37300000
7/20/2012	143000000	12100000	72200000	79300000	6676217	40000000	146000000	12300000	73600000	122000000	10300000	61600000	73600000	6194179	37100000
7/21/2012	142000000	11900000	71500000	78500000	6610652	39600000	144000000	12200000	72800000	121000000	10200000	61000000	72900000	6133348	36700000
7/22/2012	145000000	12200000	73100000	80400000	6764218	40500000	148000000	12400000	74500000	124000000	10400000	62500000	74600000	6275827	37600000
7/23/2012	145000000	12200000	73200000	80400000	6765760	40500000	148000000	12400000	74500000	124000000	10400000	62500000	74600000	6277257	37600000
7/24/2012	144000000	12200000	72800000	80000000	6735082	40300000	147000000	12400000	74200000	123000000	10400000	62200000	74200000	6248795	37400000
7/25/2012	145000000	12200000	73200000	80400000	6767588	40500000	148000000	12400000	74600000	124000000	10400000	62500000	74600000	6278954	37600000
7/26/2012	150000000	12600000	75600000	83000000	6988625	41900000	153000000	12900000	77000000	128000000	10800000	64500000	77000000	6484032	38800000
7/27/2012	154000000	13000000	77700000	85400000	7183652	43000000	157000000	13200000	79100000	132000000	11100000	66300000	79200000	6664977	39900000
7/28/2012	156000000	13100000	78500000	86300000	7261669	43500000	159000000	13400000	80000000	133000000	11200000	67100000	80000000	6737361	40400000
7/29/2012	157000000	13200000	79300000	87100000	7333182	43900000	160000000	13500000	80800000	134000000	11300000	67700000	80800000	6803711	40800000
7/30/2012	163000000	13700000	82300000	90500000	7615286	45600000	166000000	14000000	83900000	139000000	11700000	70300000	83900000	7065446	42300000
7/31/2012	161000000	13500000	81000000	89000000	7490862	44900000	164000000	13800000	82500000	137000000	11500000	69200000	82600000	6950006	41600000
2012-01-08	159000000	13400000	80000000	87900000	7401312	44300000	162000000	13600000	81500000	136000000	11400000	68300000	81600000	6866921	41100000
2012-02-08	160000000	13500000	80800000	88800000	7473176	44800000	163000000	13700000	82300000	137000000	11500000	69000000	82400000	6933597	41500000
2012-03-08	160000000	13500000	80700000	88700000	7465244	44700000	163000000	13700000	82300000	137000000	11500000	68900000	82300000	6926237	41500000
2012-04-08	163000000	13700000	81900000	90000000	7577273	45400000	166000000	13900000	83500000	139000000	11700000	70000000	83500000	7030177	42100000
2012-05-08	161000000	13500000	80900000	88900000	7484184	44800000	164000000	13800000	82500000	137000000	11500000	69100000	82500000	6943810	41600000
2012-06-08	156000000	13100000	78700000	86500000	7278618	43600000	159000000	13400000	80200000	133000000	11200000	67200000	80200000	6753086	40500000
2012-07-08	161000000	13600000	81300000	89300000	7519815	45000000	164000000	13800000	82900000	138000000	11600000	69400000	82900000	6976868	41800000
2012-08-08	166000000	14000000	83800000	92000000	7746829	46400000	169000000	14200000	85400000	142000000	11900000	71500000	85400000	7187491	43100000
2012-09-08	167000000	14000000	84100000	92500000	7782299	46600000	170000000	14300000	85700000	143000000	12000000	71900000	85800000	7220400	43300000
2012-10-08	166000000	14000000	83700000	92000000	7739738	46400000	169000000	14200000	85300000	142000000	11900000	71500000	85300000	7180912	43000000
2012-11-08	168000000	14100000	84600000	93000000	7824866	46900000	171000000	14400000	86200000	143000000	12100000	72300000	86300000	7259894	43500000
2012-12-08	172000000	14500000	86600000	95200000	8012403	48000000	175000000	14700000	88300000	147000000	12400000	74000000	88300000	7433890	44500000
8/13/2012	177000000	14900000	89100000	97900000	8240223	49400000	180000000	15200000	90800000	151000000	12700000	76100000	90800000	7645261	45800000
8/14/2012	177000000	14900000	89500000	98300000	8274887	49600000	181000000	15200000	91200000	152000000	12800000	76400000	91200000	7677422	46000000
8/15/2012	180000000	15100000	90500000	99500000	8371675	50100000	183000000	15400000	92200000	153000000	12900000	77300000	92300000	7767222	46500000
8/16/2012	179000000	15100000	90200000	99100000	8340879	50000000	182000000	15300000	91900000	153000000	12900000	77000000	91900000	7738649	46400000
8/17/2012	178000000	15000000	89600000	98500000	8287303	49600000	181000000	15200000	91300000	152000000	12800000	76500000	91400000	7688942	46100000
8/18/2012	177000000	14900000	89200000	98000000	8247804	49400000	180000000	15200000	90900000	151000000	12700000	76200000	90900000	7652295	45800000
8/19/2012	182000000	15300000	91500000	101000000	8463074	50700000	185000000	15600000	93200000	155000000	13000000	78100000	93300000	7852022	47000000
8/20/2012	184000000	15500000	92700000	102000000	8569911	51300000	187000000	15800000	94400000	157000000	13200000	79100000	94500000	7951145	47600000
8/21/2012	186000000	15700000	94000000	103000000	8692015	52100000	190000000	16000000	95800000	159000000	13400000	80300000	95800000	8064433	48300000
8/22/2012	185000000	15500000	93100000	102000000	8608071	51600000	188000000	15800000	94800000	158000000	13300000	79500000	94900000	7986550	47800000
8/23/2012	186000000	15700000	94000000	103000000	8692015	52100000	190000000	16000000	95800000	159000000	13400000	80300000	95800000	8064433	48300000
8/24/2012	188000000	15800000	94800000	104000000	8768329	52500000	192000000	16100000	96600000	161000000	13500000	81000000	96700000	8135237	48700000
8/25/2012	188000000	15900000	95000000	104000000	8783969	52600000	192000000	16200000	96800000	161000000	13500000	81100000	96800000	8149747	48800000
8/26/2012	191000000	16100000	96400000	106000000	8916808	53400000	195000000	16400000	98200000	163000000	13700000	82300000	98300000	8272995	49600000
8/27/2012	189000000	15900000	95400000	105000000	8821652	52800000	193000000	16200000	97200000	162000000	13600000	81500000	97200000	8184710	49000000
8/28/2012	188000000	15900000	95000000	104000000	8785139	52600000	192000000	16200000	96800000	161000000	13500000	81100000	96800000	8150833	48800000
8/29/2012	194000000	16300000	97600000	107000000	9022881	54000000	197000000	16600000	99400000	165000000	13900000	83300000	99500000	8371409	50100000
8/30/2012	195000000	16400000	98100000	108000000	9072918	54300000	198000000	16700000	100000000	166000000	14000000	83800000	100000000	8417834	50400000
8/31/2012	196000000	16500000	98800000	109000000	9133669	54700000	200000000	16800000	101000000	167000000	14100000	84300000	101000000	8474198	50800000
2012-01-09	200000000	16800000	101000000	111000000	9334414	55900000	204000000	17200000	103000000	171000000	14400000	86200000	103000000	8660449	51900000
2012-02-09	197000000	16600000	99500000	109000000	9206893	55200000	201000000	16900000	101000000	169000000	14200000	85000000	101000000	8542135	51200000
2012-03-09	200000000	16800000	101000000	111000000	9308909	55800000	203000000	17100000	103000000	170000000	14300000	86000000	103000000	8636785	51700000
2012-04-09	200000000	16800000	101000000	111000000	9325907	55900000	204000000	17200000	103000000	171000000	14400000	86100000	103000000	8652557	51800000
2012-05-09	202000000	17000000	102000000	112000000	9427922	56500000	206000000	17300000	104000000	173000000	14500000	87100000	104000000	8747206	52400000
2012-06-09	206000000	17300000	104000000	114000000	9606875	57500000	210000000	17700000	106000000	176000000	14800000	88700000	106000000	8913238	53400000
2012-07-09	214000000	18000000	108000000	119000000	9993202	59900000	218000000	18400000	110000000	183000000	15400000	92300000	110000000	9271671	55500000
2012-08-09	214000000	18000000	108000000	119000000	9985172	59800000	218000000	18400000	110000000	183000000	15400000	92200000	110000000	9264221	55500000
2012-09-09	216000000	18200000	109000000	120000000	10100000	60400000	220000000	18500000	111000000	185000000	15500000	93100000	111000000	9354995	56000000
2012-10-09	218000000	18300000	110000000	121000000	10200000	60800000	222000000	18700000	112000000	186000000	15700000	93800000	112000000	9422626	56400000
2012-11-09	219000000	18400000	110000000	121000000	10200000	61200000	223000000	18800000	113000000	187000000	15700000	94300000	113000000	9478276	56800000
2012-12-09	217000000	18300000	110000000	120000000	10100000	60700000	222000000	18700000	112000000	186000000	15600000	93600000	112000000	9408025	56400000
9/13/2012	212000000	17800000	107000000	117000000	9871931	59100000	216000000	18200000	109000000	181000000	15200000	91200000	109000000	9159156	54900000
9/14/2012	211000000	17700000	106000000	117000000	9815622	58800000	215000000	18100000	108000000	180000000	15100000	90600000	108000000	9106913	54600000
9/15/2012	210000000	17700000	106000000	117000000	9806232	58700000	214000000	18000000	108000000	180000000	15100000	90500000	108000000	9098201	54500000
9/16/2012	211000000	17700000	106000000	117000000	9824997	58900000	215000000	18100000	108000000	180000000	15100000	90700000	108000000	9115611	54600000
9/17/2012	214000000	18000000	108000000	119000000	9993910	59900000	218000000	18400000	110000000	183000000	15400000	92300000	110000000	9272328	55500000
9/18/2012	219000000	18400000	110000000	121000000	10200000	61100000	223000000	18800000	112000000	187000000	15700000	94200000	112000000	9463864	56700000
9/19/2012	216000000	18200000	109000000	120000000	10100000	60400000	220000000	18500000	111000000	185000000	15500000	93100000	111000000	9351868	56000000
9/20/2012	223000000	18700000	112000000	123000000	10400000	62200000	227000000	19100000	114000000	190000000	16000000	95800000	114000000	9626963	57700000
9/21/2012	226000000	19000000	114000000	125000000	10500000	63100000	230000000	19400000	116000000	193000000	16300000	97300000	116000000	9780805	58600000
9/22/2012	231000000	19400000	116000000	128000000	10800000	64400000	235000000	19800000	119000000	197000000	16600000	99300000	119000000	9980293	59800000
9/23/2012	232000000	19500000	117000000	129000000	10800000	64800000	237000000	19900000	119000000	198000000	16700000	99900000	119000000	10000000	60100000
9/24/2012	231000000	19400000	116000000	128000000	10800000	64500000	235000000	19800000	119000000	197000000	16600000	99500000	119000000	9994530	59900000
9/25/2012	227000000	19100000	115000000	126000000	10600000	63400000	231000000	19500000	117000000	194000000	16300000	97800000	117000000	9827159	58900000
9/26/2012	229000000	19200000	115000000	127000000	10700000	63800000	233000000	19600000	117000000	195000000	16400000	98400000	117000000	9885512	59200000
9/27/2012	230000000	19400000	116000000	128000000	10700000	64400000	235000000	19800000	118000000	197000000	16600000	99200000	118000000	9968818	59700000
9/28/2012	228000000	19200000	115000000	126000000	10600000	63700000	232000000	19600000	117000000	195000000	16400000	98200000	117000000	9867004	59100000
9/29/2012	230000000	19400000	116000000	128000000	10700000	64400000	235000000	19800000	118000000	197000000	16600000	99200000	118000000	9968824	59700000
9/30/2012	231000000	19400000	116000000	128000000	10800000	64400000	235000000	19800000	118000000	197000000	16600000	99300000	119000000	9978082	59800000
2012-01-10	226000000	19000000	114000000	125000000	10500000	63100000	230000000	19400000	116000000	193000000	16200000	97300000	116000000	9774447	58500000
2012-02-10	227000000	19100000	115000000	126000000	10600000	63500000	232000000	19500000	117000000	194000000	16300000	97900000	117000000	9839244	58900000
2012-03-10	228000000	19200000	115000000	126000000	10600000	63600000	232000000	19500000	117000000	194000000	16400000	98100000	117000000	9852019	59000000
2012-04-10	223000000	18800000	113000000	124000000	10400000	62300000	227000000	19100000	115000000	191000000	16000000	96100000	115000000	9654983	57800000
2012-05-10	220000000	18600000	111000000	122000000	10300000	61600000	225000000	18900000	113000000	188000000	15800000	94900000	113000000	9535070	57100000
2012-06-10	220000000	18500000	111000000	122000000	10300000	61400000	224000000	18900000	113000000	188000000	15800000	94600000	113000000	9510158	57000000
2012-07-10	214000000	18000000	108000000	119000000	9993986	59900000	218000000	18400000	110000000	183000000	15400000	92300000	110000000	9272399	55500000
2012-08-10	227000000	19100000	114000000	126000000	10600000	63400000	231000000	19500000	117000000	194000000	16300000	97700000	117000000	9817017	58800000
2012-09-10	228000000	19200000	115000000	126000000	10600000	63700000	232000000	19600000	117000000	195000000	16400000	98200000	117000000	9867407	59100000
2012-10-10	232000000	19500000	117000000	128000000	10800000	64800000	236000000	19900000	119000000	198000000	16700000	99800000	119000000	10000000	60100000
2012-11-10	233000000	19600000	118000000	129000000	10900000	65200000	238000000	20000000	120000000	199000000	16800000	101000000	120000000	10100000	60500000
2012-12-10	236000000	19900000	119000000	131000000	11000000	66000000	241000000	20300000	121000000	202000000	17000000	102000000	122000000	10200000	61300000
10/13/2012	235000000	19800000	118000000	130000000	10900000	65600000	239000000	20100000	121000000	201000000	16900000	101000000	121000000	10200000	60800000
10/14/2012	235000000	19800000	119000000	130000000	11000000	65700000	240000000	20200000	121000000	201000000	16900000	101000000	121000000	10200000	61000000
10/15/2012	233000000	19600000	118000000	129000000	10900000	65100000	238000000	20000000	120000000	199000000	16800000	100000000	120000000	10100000	60400000
10/16/2012	236000000	19900000	119000000	131000000	11000000	66000000	241000000	20300000	121000000	202000000	17000000	102000000	121000000	10200000	61200000
10/17/2012	235000000	19800000	118000000	130000000	10900000	65600000	239000000	20100000	121000000	201000000	16900000	101000000	121000000	10200000	60800000
10/18/2012	239000000	20100000	121000000	133000000	11200000	66800000	244000000	20500000	123000000	204000000	17200000	103000000	123000000	10400000	62000000
10/19/2012	236000000	19900000	119000000	131000000	11000000	66000000	241000000	20300000	121000000	202000000	17000000	102000000	121000000	10200000	61200000
10/20/2012	239000000	20100000	120000000	132000000	11100000	66700000	243000000	20500000	123000000	204000000	17200000	103000000	123000000	10300000	61900000
10/21/2012	247000000	20800000	124000000	137000000	11500000	68900000	251000000	21200000	127000000	211000000	17700000	106000000	127000000	10700000	63900000
10/22/2012	244000000	20600000	123000000	135000000	11400000	68200000	249000000	20900000	125000000	209000000	17600000	105000000	126000000	10600000	63300000
10/23/2012	239000000	20100000	120000000	132000000	11100000	66700000	243000000	20500000	123000000	204000000	17200000	103000000	123000000	10300000	61900000
10/24/2012	243000000	20500000	123000000	135000000	11300000	67900000	248000000	20900000	125000000	208000000	17500000	105000000	125000000	10500000	63000000
10/25/2012	240000000	20200000	121000000	133000000	11200000	67100000	245000000	20600000	123000000	205000000	17300000	103000000	123000000	10400000	62200000
10/26/2012	247000000	20800000	125000000	137000000	11500000	69000000	252000000	21200000	127000000	211000000	17800000	106000000	127000000	10700000	64000000
10/27/2012	251000000	21100000	126000000	139000000	11700000	70100000	256000000	21500000	129000000	214000000	18000000	108000000	129000000	10900000	65000000
10/28/2012	252000000	21200000	127000000	140000000	11800000	70400000	257000000	21600000	129000000	215000000	18100000	109000000	130000000	10900000	65300000
10/29/2012	252000000	21200000	127000000	140000000	11800000	70500000	257000000	21600000	130000000	215000000	18100000	109000000	130000000	10900000	65400000
10/30/2012	258000000	21700000	130000000	143000000	12000000	72000000	263000000	22100000	132000000	220000000	18500000	111000000	132000000	11200000	66800000
10/31/2012	256000000	21600000	129000000	142000000	11900000	71500000	261000000	22000000	132000000	219000000	18400000	110000000	132000000	11100000	66400000
2012-01-11	257000000	21600000	130000000	142000000	12000000	71800000	262000000	22100000	132000000	220000000	18500000	111000000	132000000	11100000	66600000
2012-02-11	255000000	21400000	128000000	141000000	11900000	71100000	259000000	21800000	131000000	217000000	18300000	110000000	131000000	11000000	66000000
2012-03-11	250000000	21100000	126000000	139000000	11700000	70000000	255000000	21500000	129000000	214000000	18000000	108000000	129000000	10800000	64900000
2012-04-11	251000000	21100000	127000000	139000000	11700000	70100000	256000000	21500000	129000000	214000000	18000000	108000000	129000000	10900000	65100000
2012-05-11	254000000	21400000	128000000	141000000	11900000	71000000	259000000	21800000	131000000	217000000	18300000	109000000	131000000	11000000	65900000
2012-06-11	252000000	21200000	127000000	140000000	11800000	70500000	257000000	21600000	130000000	215000000	18100000	109000000	130000000	10900000	65400000
2012-07-11	255000000	21500000	129000000	142000000	11900000	71400000	260000000	21900000	131000000	218000000	18400000	110000000	131000000	11100000	66200000
2012-08-11	260000000	21900000	131000000	144000000	12100000	72500000	265000000	22300000	133000000	222000000	18700000	112000000	133000000	11200000	67300000
2012-09-11	262000000	22000000	132000000	145000000	12200000	73200000	267000000	22500000	135000000	224000000	18800000	113000000	135000000	11300000	67900000
2012-10-11	261000000	22000000	132000000	145000000	12200000	73000000	266000000	22400000	134000000	223000000	18800000	113000000	134000000	11300000	67700000
2012-11-11	259000000	21800000	131000000	143000000	12100000	72300000	264000000	22200000	133000000	221000000	18600000	111000000	133000000	11200000	67100000
2012-12-11	252000000	21200000	127000000	140000000	11800000	70400000	257000000	21600000	130000000	215000000	18100000	109000000	130000000	10900000	65400000
11/13/2012	254000000	21400000	128000000	141000000	11800000	71000000	259000000	21800000	131000000	217000000	18300000	109000000	131000000	11000000	65900000
11/14/2012	251000000	21200000	127000000	139000000	11700000	70200000	256000000	21600000	129000000	215000000	18100000	108000000	129000000	10900000	65100000
11/15/2012	248000000	20800000	125000000	137000000	11500000	69100000	252000000	21200000	127000000	211000000	17800000	107000000	127000000	10700000	64200000
11/16/2012	247000000	20800000	124000000	137000000	11500000	68900000	251000000	21100000	127000000	211000000	17700000	106000000	127000000	10700000	63900000
11/17/2012	246000000	20700000	124000000	136000000	11500000	68800000	251000000	21100000	126000000	210000000	17700000	106000000	127000000	10700000	63800000
11/18/2012	247000000	20800000	124000000	137000000	11500000	68900000	251000000	21200000	127000000	211000000	17700000	106000000	127000000	10700000	63900000
11/19/2012	251000000	21100000	126000000	139000000	11700000	70000000	255000000	21500000	129000000	214000000	18000000	108000000	129000000	10800000	65000000
11/20/2012	252000000	21200000	127000000	140000000	11800000	70500000	257000000	21600000	130000000	216000000	18100000	109000000	130000000	10900000	65400000
11/21/2012	255000000	21400000	128000000	141000000	11900000	71100000	260000000	21800000	131000000	217000000	18300000	110000000	131000000	11000000	66000000
11/22/2012	257000000	21600000	129000000	142000000	12000000	71700000	262000000	22000000	132000000	219000000	18500000	111000000	132000000	11100000	66500000
11/23/2012	261000000	22000000	132000000	145000000	12200000	73000000	266000000	22400000	134000000	223000000	18800000	112000000	134000000	11300000	67700000
11/24/2012	264000000	22200000	133000000	146000000	12300000	73700000	269000000	22600000	136000000	225000000	19000000	114000000	136000000	11400000	68400000
11/25/2012	264000000	22200000	133000000	146000000	12300000	73700000	269000000	22600000	136000000	225000000	19000000	114000000	136000000	11400000	68400000
11/26/2012	267000000	22500000	135000000	148000000	12500000	74600000	272000000	22900000	137000000	228000000	19200000	115000000	137000000	11600000	69200000
11/27/2012	268000000	22600000	135000000	149000000	12500000	74900000	273000000	23000000	138000000	229000000	19300000	115000000	138000000	11600000	69500000
11/28/2012	274000000	23100000	138000000	152000000	12800000	76600000	279000000	23500000	141000000	234000000	19700000	118000000	141000000	11900000	71000000
11/29/2012	281000000	23600000	141000000	155000000	13100000	78400000	286000000	24100000	144000000	240000000	20200000	121000000	144000000	12100000	72700000
11/30/2012	272000000	22900000	137000000	150000000	12700000	75900000	277000000	23300000	140000000	232000000	19500000	117000000	140000000	11800000	70400000
2012-01-12	277000000	23300000	139000000	153000000	12900000	77200000	282000000	23700000	142000000	236000000	19900000	119000000	142000000	12000000	71700000
2012-02-12	277000000	23300000	139000000	153000000	12900000	77200000	282000000	23700000	142000000	236000000	19900000	119000000	142000000	12000000	71700000
2012-03-12	274000000	23100000	138000000	152000000	12800000	76600000	280000000	23500000	141000000	234000000	19700000	118000000	141000000	11900000	71100000
2012-04-12	265000000	22300000	134000000	147000000	12400000	74000000	270000000	22700000	136000000	226000000	19100000	114000000	136000000	11500000	68700000
2012-05-12	252000000	21200000	127000000	140000000	11800000	70500000	257000000	21600000	130000000	215000000	18100000	109000000	130000000	10900000	65400000
2012-06-12	245000000	20600000	123000000	136000000	11400000	68400000	249000000	21000000	126000000	209000000	17600000	105000000	126000000	10600000	63400000
2012-07-12	246000000	20700000	124000000	136000000	11500000	68700000	251000000	21100000	126000000	210000000	17700000	106000000	126000000	10600000	63700000
2012-08-12	238000000	20100000	120000000	132000000	11100000	66600000	243000000	20400000	122000000	204000000	17100000	103000000	123000000	10300000	61800000
2012-09-12	234000000	19700000	118000000	130000000	10900000	65400000	238000000	20100000	120000000	200000000	16800000	101000000	120000000	10100000	60600000
2012-10-12	233000000	19600000	117000000	129000000	10900000	65000000	237000000	20000000	120000000	199000000	16700000	100000000	120000000	10100000	60300000
2012-11-12	240000000	20200000	121000000	133000000	11200000	67100000	245000000	20600000	123000000	205000000	17300000	103000000	124000000	10400000	62300000
2012-12-12	242000000	20300000	122000000	134000000	11300000	67500000	246000000	20700000	124000000	206000000	17400000	104000000	124000000	10500000	62600000
12/13/2012	239000000	20200000	121000000	133000000	11200000	66900000	244000000	20500000	123000000	204000000	17200000	103000000	123000000	10400000	62100000
12/14/2012	233000000	19600000	117000000	129000000	10900000	65100000	237000000	20000000	120000000	199000000	16700000	100000000	120000000	10100000	60400000
12/15/2012	227000000	19100000	114000000	126000000	10600000	63300000	231000000	19400000	116000000	194000000	16300000	97600000	117000000	9809866	58800000
12/16/2012	222000000	18700000	112000000	123000000	10400000	62100000	227000000	19100000	114000000	190000000	16000000	95700000	114000000	9618506	57600000
12/17/2012	220000000	18500000	111000000	122000000	10200000	61300000	224000000	18800000	113000000	187000000	15800000	94500000	113000000	9497383	56900000
12/18/2012	215000000	18100000	108000000	119000000	10000000	60000000	219000000	18400000	110000000	183000000	15400000	92500000	110000000	9290446	55700000
12/19/2012	218000000	18300000	110000000	121000000	10200000	60800000	222000000	18700000	112000000	186000000	15700000	93800000	112000000	9421144	56400000
12/20/2012	211000000	17800000	107000000	117000000	9860831	59100000	215000000	18100000	109000000	181000000	15200000	91100000	109000000	9148858	54800000
12/21/2012	217000000	18200000	109000000	120000000	10100000	60500000	221000000	18600000	111000000	185000000	15600000	93200000	111000000	9366685	56100000
12/22/2012	226000000	19000000	114000000	125000000	10500000	63100000	230000000	19400000	116000000	193000000	16200000	97200000	116000000	9769669	58500000
12/23/2012	229000000	19200000	115000000	127000000	10700000	63800000	233000000	19600000	117000000	195000000	16400000	98400000	117000000	9889478	59200000
12/24/2012	228000000	19200000	115000000	126000000	10600000	63700000	232000000	19600000	117000000	195000000	16400000	98200000	117000000	9867693	59100000
12/25/2012	228000000	19200000	115000000	126000000	10600000	63600000	232000000	19500000	117000000	195000000	16400000	98100000	117000000	9856797	59000000
12/26/2012	229000000	19200000	115000000	127000000	10700000	63800000	233000000	19600000	117000000	195000000	16400000	98400000	117000000	9887788	59200000
12/27/2012	237000000	19900000	119000000	131000000	11000000	66100000	241000000	20300000	122000000	202000000	17000000	102000000	122000000	10200000	61300000
12/28/2012	242000000	20400000	122000000	134000000	11300000	67700000	247000000	20800000	125000000	207000000	17400000	104000000	125000000	10500000	62800000
12/29/2012	236000000	19900000	119000000	131000000	11000000	65900000	241000000	20200000	121000000	202000000	17000000	102000000	121000000	10200000	61200000
12/30/2012	242000000	20400000	122000000	134000000	11300000	67700000	247000000	20800000	124000000	207000000	17400000	104000000	125000000	10500000	62800000
12/31/2012	244000000	20600000	123000000	135000000	11400000	68200000	249000000	20900000	125000000	209000000	17600000	105000000	126000000	10600000	63300000
2013-01-01	249000000	21000000	126000000	138000000	11600000	69600000	254000000	21400000	128000000	213000000	17900000	107000000	128000000	10800000	64500000
2013-02-01	247000000	20800000	124000000	137000000	11500000	68900000	251000000	21200000	127000000	211000000	17700000	106000000	127000000	10700000	63900000
2013-03-01	248000000	20900000	125000000	137000000	11600000	69300000	253000000	21300000	127000000	212000000	17800000	107000000	127000000	10700000	64300000
2013-04-01	244000000	20600000	123000000	135000000	11400000	68300000	249000000	21000000	126000000	209000000	17600000	105000000	126000000	10600000	63300000
2013-05-01	244000000	20500000	123000000	135000000	11400000	68100000	248000000	20900000	125000000	208000000	17500000	105000000	125000000	10500000	63200000
2013-06-01	239000000	20100000	121000000	132000000	11100000	66800000	244000000	20500000	123000000	204000000	17200000	103000000	123000000	10300000	61900000
2013-07-01	241000000	20300000	122000000	134000000	11300000	67400000	246000000	20700000	124000000	206000000	17300000	104000000	124000000	10400000	62500000
2013-08-01	236000000	19900000	119000000	131000000	11000000	66000000	241000000	20300000	121000000	202000000	17000000	102000000	121000000	10200000	61200000
2013-09-01	234000000	19700000	118000000	130000000	10900000	65300000	238000000	20100000	120000000	200000000	16800000	101000000	120000000	10100000	60600000
2013-10-01	233000000	19600000	118000000	129000000	10900000	65200000	238000000	20000000	120000000	199000000	16800000	101000000	120000000	10100000	60500000
2013-11-01	228000000	19200000	115000000	126000000	10600000	63600000	232000000	19500000	117000000	195000000	16400000	98100000	117000000	9853754	59000000
2013-12-01	226000000	19000000	114000000	125000000	10500000	63100000	230000000	19400000	116000000	193000000	16200000	97300000	116000000	9777217	58600000
1/13/2013	226000000	19000000	114000000	125000000	10500000	63100000	230000000	19400000	116000000	193000000	16200000	97300000	116000000	9777678	58600000
1/14/2013	227000000	19100000	114000000	126000000	10600000	63300000	231000000	19400000	116000000	194000000	16300000	97600000	117000000	9808708	58800000
1/15/2013	225000000	18900000	113000000	125000000	10500000	62900000	229000000	19300000	116000000	192000000	16200000	96900000	116000000	9735032	58300000
1/16/2013	225000000	19000000	114000000	125000000	10500000	62900000	230000000	19300000	116000000	192000000	16200000	97000000	116000000	9745530	58400000
1/17/2013	217000000	18200000	109000000	120000000	10100000	60500000	221000000	18600000	111000000	185000000	15600000	93200000	111000000	9367471	56100000
1/18/2013	218000000	18300000	110000000	120000000	10100000	60800000	222000000	18700000	112000000	186000000	15600000	93600000	112000000	9409481	56400000
1/19/2013	225000000	19000000	114000000	125000000	10500000	62900000	230000000	19300000	116000000	192000000	16200000	97000000	116000000	9745530	58400000
1/20/2013	225000000	18900000	113000000	124000000	10500000	62700000	229000000	19300000	115000000	192000000	16100000	96700000	115000000	9714026	58200000
1/21/2013	218000000	18400000	110000000	121000000	10200000	61000000	223000000	18700000	112000000	187000000	15700000	94100000	112000000	9451485	56600000
1/22/2013	224000000	18900000	113000000	124000000	10400000	62600000	228000000	19200000	115000000	191000000	16100000	96500000	115000000	9693021	58100000
1/23/2013	222000000	18700000	112000000	123000000	10400000	62000000	226000000	19100000	114000000	190000000	16000000	95600000	114000000	9610567	57600000
1/24/2013	230000000	19300000	116000000	127000000	10700000	64200000	234000000	19700000	118000000	196000000	16500000	98900000	118000000	9941592	59600000
1/25/2013	231000000	19400000	116000000	128000000	10800000	64500000	235000000	19800000	119000000	197000000	16600000	99400000	119000000	9985304	59800000
1/26/2013	228000000	19200000	115000000	126000000	10600000	63700000	232000000	19600000	117000000	195000000	16400000	98200000	117000000	9864761	59100000
1/27/2013	230000000	19400000	116000000	127000000	10700000	64200000	234000000	19700000	118000000	196000000	16500000	99000000	118000000	9948281	59600000
1/28/2013	231000000	19400000	116000000	128000000	10700000	64400000	235000000	19800000	118000000	197000000	16600000	99200000	118000000	9972419	59700000
1/29/2013	231000000	19400000	116000000	128000000	10800000	64400000	235000000	19800000	118000000	197000000	16600000	99300000	119000000	9976073	59800000
1/30/2013	235000000	19700000	118000000	130000000	10900000	65500000	239000000	20100000	121000000	200000000	16900000	101000000	121000000	10200000	60800000
1/31/2013	243000000	20400000	122000000	135000000	11300000	67800000	247000000	20800000	125000000	207000000	17500000	105000000	125000000	10500000	62900000
2013-01-02	245000000	20600000	124000000	136000000	11400000	68400000	250000000	21000000	126000000	209000000	17600000	106000000	126000000	10600000	63500000
2013-02-02	244000000	20600000	123000000	135000000	11400000	68300000	249000000	21000000	126000000	209000000	17600000	105000000	126000000	10600000	63300000
2013-03-02	252000000	21200000	127000000	140000000	11800000	70400000	257000000	21600000	130000000	215000000	18100000	109000000	130000000	10900000	65300000
2013-04-02	256000000	21500000	129000000	142000000	11900000	71500000	261000000	21900000	131000000	219000000	18400000	110000000	132000000	11100000	66300000
2013-05-02	260000000	18900000	125000000	144000000	10500000	69000000	265000000	19300000	127000000	222000000	16200000	106000000	134000000	9724528	64000000
2013-06-02	262000000	16400000	120000000	145000000	9065720	66300000	267000000	16700000	122000000	223000000	14000000	102000000	134000000	8411156	61500000
2013-07-02	257000000	13100000	111000000	142000000	7245627	61400000	261000000	13300000	113000000	219000000	11200000	94600000	132000000	6722477	56900000
2013-08-02	261000000	10600000	107000000	145000000	5897792	59200000	266000000	10800000	109000000	223000000	9091541	91300000	134000000	5471958	54900000
2013-09-02	262000000	8084456	102000000	145000000	4478789	56300000	267000000	8238060	104000000	224000000	6904125	86800000	135000000	4155410	52200000
2013-10-02	260000000	4944172	94200000	144000000	2739071	52200000	265000000	5038112	96000000	222000000	4222323	80500000	134000000	2541305	48400000
2013-11-02	263000000	2210416	89100000	145000000	1224571	49300000	268000000	2252414	90800000	224000000	1887696	76100000	135000000	1136154	45800000
2013-12-02	258000000	2168565	87400000	143000000	1201385	48400000	263000000	2209768	89000000	220000000	1851955	74600000	132000000	1114642	44900000
2/13/2013	264000000	2220050	89500000	146000000	1229908	49600000	269000000	2262231	91200000	225000000	1895923	76400000	136000000	1141106	46000000
2/14/2013	263000000	2213873	89200000	146000000	1226486	49400000	268000000	2255936	90900000	225000000	1890647	76200000	135000000	1137931	45900000
2/15/2013	270000000	2271536	91500000	150000000	1258431	50700000	275000000	2314695	93300000	230000000	1939891	78200000	139000000	1167569	47000000
2/16/2013	281000000	2366269	95400000	156000000	1310913	52800000	286000000	2411228	97200000	240000000	2020793	81400000	145000000	1216262	49000000
2/17/2013	288000000	2421873	97600000	159000000	1341718	54100000	293000000	2467889	99400000	246000000	2068280	83300000	148000000	1244843	50200000
2/18/2013	293000000	2464007	99300000	162000000	1365060	55000000	298000000	2510823	101000000	250000000	2104262	84800000	150000000	1266499	51000000
2/19/2013	302000000	2542738	102000000	167000000	1408677	56800000	308000000	2591050	104000000	258000000	2171499	87500000	155000000	1306968	52700000
2/20/2013	313000000	2633617	106000000	173000000	1459024	58800000	319000000	2683656	108000000	267000000	2249109	90600000	161000000	1353679	54500000
2/21/2013	324000000	2726659	110000000	179000000	1510569	60900000	330000000	2778466	112000000	277000000	2328567	93800000	167000000	1401503	56500000
2/22/2013	327000000	2748266	111000000	181000000	1522539	61400000	333000000	2800483	113000000	279000000	2347019	94600000	168000000	1412609	56900000
2/23/2013	325000000	2735504	110000000	180000000	1515469	61100000	331000000	2787479	112000000	278000000	2336121	94100000	167000000	1406049	56700000
2/24/2013	322000000	2706438	109000000	178000000	1499366	60400000	328000000	2757860	111000000	275000000	2311298	93100000	165000000	1391109	56100000
2/25/2013	333000000	2805146	113000000	185000000	1554051	62600000	340000000	2858443	115000000	285000000	2395594	96500000	171000000	1441845	58100000
2/26/2013	335000000	2821214	114000000	186000000	1562952	63000000	342000000	2874817	116000000	286000000	2409317	97100000	172000000	1450104	58400000
2/27/2013	335000000	2821214	114000000	186000000	1562952	63000000	342000000	2874817	116000000	286000000	2409317	97100000	172000000	1450104	58400000
2/28/2013	333000000	2802850	113000000	184000000	1552779	62600000	339000000	2856104	115000000	284000000	2393634	96500000	171000000	1440665	58100000
2013-01-03	331000000	2782263	112000000	183000000	1541374	62100000	337000000	2835126	114000000	282000000	2376053	95700000	170000000	1430083	57600000
2013-02-03	333000000	2804002	113000000	185000000	1553417	62600000	339000000	2857278	115000000	285000000	2394618	96500000	171000000	1441257	58100000
2013-03-03	343000000	2888046	116000000	190000000	1599978	64500000	350000000	2942919	119000000	293000000	2466392	99400000	176000000	1484456	59800000
2013-04-03	346000000	2911338	117000000	192000000	1612881	65000000	352000000	2966653	120000000	295000000	2486283	100000000	178000000	1496428	60300000
2013-05-03	346000000	2912008	117000000	192000000	1613252	65000000	353000000	2967336	120000000	295000000	2486855	100000000	178000000	1496772	60300000
2013-06-03	344000000	2894640	117000000	191000000	1603630	64600000	350000000	2949638	119000000	294000000	2472022	99600000	177000000	1487845	60000000
2013-07-03	350000000	2948390	119000000	194000000	1633408	65800000	357000000	3004410	121000000	299000000	2517925	101000000	180000000	1515473	61100000
2013-08-03	359000000	3018137	122000000	199000000	1672048	67400000	365000000	3075481	124000000	306000000	2577489	104000000	184000000	1551322	62500000
2013-09-03	366000000	3084047	124000000	203000000	1708562	68800000	373000000	3142644	127000000	313000000	2633776	106000000	188000000	1585200	63900000
2013-10-03	374000000	3144465	127000000	207000000	1742033	70200000	381000000	3204209	129000000	319000000	2685373	108000000	192000000	1616255	65100000
2013-11-03	369000000	3103270	125000000	204000000	1719212	69300000	376000000	3162232	127000000	315000000	2650192	107000000	190000000	1595081	64300000
2013-12-03	367000000	3092285	125000000	204000000	1713126	69000000	374000000	3151039	127000000	314000000	2640812	106000000	189000000	1589435	64000000
3/13/2013	368000000	3097777	125000000	204000000	1716168	69200000	375000000	3156635	127000000	314000000	2645501	107000000	189000000	1592257	64200000
3/14/2013	378000000	3184947	128000000	210000000	1764461	71100000	386000000	3245461	131000000	323000000	2719945	110000000	195000000	1637063	66000000
3/15/2013	388000000	3269787	132000000	215000000	1811462	73000000	396000000	3331913	134000000	332000000	2792398	113000000	200000000	1680671	67700000
3/16/2013	397000000	3339053	135000000	220000000	1849835	74500000	404000000	3402495	137000000	339000000	2851551	115000000	204000000	1716273	69200000
3/17/2013	413000000	3473501	140000000	229000000	1924319	77500000	421000000	3539497	143000000	352000000	2966370	120000000	212000000	1785379	71900000
3/18/2013	428000000	3602218	145000000	237000000	1995629	80400000	436000000	3670660	148000000	366000000	3076294	124000000	220000000	1851540	74600000
3/19/2013	445000000	3749617	151000000	247000000	2077288	83700000	454000000	3820860	154000000	380000000	3202173	129000000	229000000	1927303	77700000
3/20/2013	471000000	3961564	160000000	261000000	2194706	88400000	480000000	4036834	163000000	402000000	3383176	136000000	242000000	2036244	82100000
3/21/2013	487000000	4099437	165000000	270000000	2271088	91500000	496000000	4177326	168000000	416000000	3500919	141000000	250000000	2107111	84900000
3/22/2013	508000000	4273167	172000000	281000000	2367335	95400000	517000000	4354357	175000000	434000000	3649285	147000000	261000000	2196408	88500000
3/23/2013	523000000	4401180	177000000	290000000	2438254	98300000	533000000	4484802	181000000	447000000	3758607	151000000	269000000	2262206	91200000
3/24/2013	527000000	4433183	179000000	292000000	2455984	99000000	537000000	4517414	182000000	450000000	3785938	153000000	271000000	2278656	91800000
3/25/2013	530000000	4460311	180000000	294000000	2471012	99600000	540000000	4545057	183000000	453000000	3809105	153000000	272000000	2292600	92400000
3/26/2013	544000000	4577867	184000000	301000000	2536138	102000000	554000000	4664847	188000000	464000000	3909499	158000000	280000000	2353024	94800000
3/27/2013	533000000	4486260	181000000	295000000	2485388	100000000	543000000	4571499	184000000	455000000	3831266	154000000	274000000	2305938	92900000
3/28/2013	546000000	4592233	185000000	302000000	2544097	103000000	556000000	4679486	189000000	466000000	3921767	158000000	280000000	2360408	95100000
3/29/2013	550000000	4626790	186000000	305000000	2563242	103000000	560000000	4714699	190000000	469000000	3951279	159000000	283000000	2378170	95800000
3/30/2013	558000000	4693712	189000000	309000000	2600317	105000000	568000000	4782893	193000000	476000000	4008430	162000000	287000000	2412568	97200000
3/31/2013	563000000	4736175	191000000	312000000	2623841	106000000	573000000	4826162	194000000	481000000	4044693	163000000	289000000	2434394	98100000
2013-01-04	590000000	4963511	200000000	327000000	2749785	111000000	601000000	5057818	204000000	504000000	4238839	171000000	303000000	2551245	103000000
2013-02-04	605000000	5089809	205000000	335000000	2819754	114000000	616000000	5186515	209000000	516000000	4346697	175000000	311000000	2616162	105000000
2013-03-04	627000000	5275046	213000000	347000000	2922376	118000000	639000000	5375272	217000000	535000000	4504890	182000000	322000000	2711374	109000000
2013-04-04	612000000	5152958	208000000	339000000	2854739	115000000	624000000	5250864	212000000	523000000	4400626	177000000	315000000	2648621	107000000
2013-05-04	608000000	5119391	206000000	337000000	2836143	114000000	620000000	5216660	210000000	519000000	4371960	176000000	313000000	2631367	106000000
2013-06-04	615000000	5177437	209000000	341000000	2868300	116000000	627000000	5275809	213000000	525000000	4421531	178000000	316000000	2661203	107000000
2013-07-04	625000000	5257147	212000000	346000000	2912459	117000000	636000000	5357033	216000000	533000000	4489603	181000000	321000000	2702173	109000000
2013-08-04	614000000	5171350	208000000	340000000	2864928	115000000	626000000	5269605	212000000	525000000	4416333	178000000	316000000	2658074	107000000
2013-09-04	625000000	5258432	212000000	346000000	2913171	117000000	637000000	5358342	216000000	534000000	4490701	181000000	321000000	2702834	109000000
2013-10-04	647000000	5443138	219000000	358000000	3015499	122000000	659000000	5546558	224000000	552000000	4648440	187000000	332000000	2797773	113000000
2013-11-04	661000000	5566700	224000000	366000000	3083952	124000000	674000000	5672467	229000000	565000000	4753962	192000000	340000000	2861284	115000000
2013-12-04	678000000	5702347	230000000	375000000	3159100	127000000	690000000	5810691	234000000	579000000	4869804	196000000	348000000	2931006	118000000
4/13/2013	680000000	5721644	231000000	377000000	3169791	128000000	693000000	5830355	235000000	581000000	4886284	197000000	349000000	2940925	119000000
4/14/2013	673000000	5668576	228000000	373000000	3140391	127000000	686000000	5776279	233000000	575000000	4840964	195000000	346000000	2913648	117000000
4/15/2013	679000000	5711995	230000000	376000000	3164445	128000000	692000000	5820523	235000000	580000000	4878044	197000000	349000000	2935965	118000000
4/16/2013	679000000	5716820	230000000	376000000	3167118	128000000	692000000	5825439	235000000	580000000	4882164	197000000	349000000	2938445	118000000
4/17/2013	673000000	5663698	228000000	373000000	3137689	126000000	686000000	5771308	233000000	575000000	4836798	195000000	346000000	2911141	117000000
4/18/2013	680000000	5721254	231000000	377000000	3169575	128000000	693000000	5829958	235000000	581000000	4885951	197000000	349000000	2940725	119000000
4/19/2013	672000000	5659668	228000000	373000000	3135456	126000000	685000000	5767202	232000000	574000000	4833357	195000000	346000000	2909069	117000000
4/20/2013	680000000	5722952	231000000	377000000	3170515	128000000	693000000	5831688	235000000	581000000	4887401	197000000	349000000	2941597	119000000
4/21/2013	710000000	5977911	241000000	393000000	3311763	133000000	724000000	6091491	245000000	607000000	5105136	206000000	365000000	3072646	124000000
4/22/2013	719000000	6050024	244000000	398000000	3351713	135000000	732000000	6164974	248000000	614000000	5166720	208000000	369000000	3109712	125000000
4/23/2013	730000000	6144058	248000000	404000000	3403808	137000000	744000000	6260795	252000000	623000000	5247026	211000000	375000000	3158046	127000000
4/24/2013	735000000	6189820	249000000	407000000	3429160	138000000	749000000	6307427	254000000	628000000	5286107	213000000	378000000	3181568	128000000
4/25/2013	752000000	6330882	255000000	417000000	3507308	141000000	766000000	6451168	260000000	642000000	5406573	218000000	387000000	3254073	131000000
4/26/2013	775000000	6522727	263000000	429000000	3613591	146000000	790000000	6646659	268000000	662000000	5570409	224000000	398000000	3352682	135000000
4/27/2013	770000000	6483229	261000000	427000000	3591709	145000000	785000000	6606411	266000000	658000000	5536678	223000000	396000000	3332380	134000000
4/28/2013	771000000	6488872	261000000	427000000	3594835	145000000	786000000	6612160	266000000	658000000	5541497	223000000	396000000	3335280	134000000
4/29/2013	785000000	6607365	266000000	435000000	3660480	148000000	800000000	6732905	271000000	670000000	5642690	227000000	404000000	3396186	137000000
4/30/2013	783000000	6586073	265000000	434000000	3648685	147000000	797000000	6711209	270000000	668000000	5624507	227000000	402000000	3385242	136000000
2013-01-05	788000000	6628629	267000000	436000000	3672261	148000000	803000000	6754573	272000000	673000000	5660849	228000000	405000000	3407115	137000000
2013-02-05	773000000	6507060	262000000	428000000	3604911	145000000	788000000	6630694	267000000	660000000	5557029	224000000	397000000	3344629	135000000
2013-03-05	762000000	6410139	258000000	422000000	3551217	143000000	776000000	6531931	263000000	650000000	5474259	221000000	391000000	3294811	133000000
2013-04-05	783000000	6588014	265000000	434000000	3649760	147000000	798000000	6713186	271000000	668000000	5626164	227000000	402000000	3386239	136000000
2013-05-05	788000000	6634627	267000000	437000000	3675583	148000000	803000000	6760685	272000000	673000000	5665971	228000000	405000000	3410198	137000000
2013-06-05	797000000	6704503	270000000	441000000	3714295	150000000	812000000	6831888	275000000	680000000	5725645	231000000	409000000	3446114	139000000
2013-07-05	813000000	6842196	276000000	450000000	3790576	153000000	828000000	6972197	281000000	694000000	5843235	235000000	418000000	3516889	142000000
2013-08-05	823000000	6930891	279000000	456000000	3839713	155000000	839000000	7062578	285000000	703000000	5918981	239000000	423000000	3562478	144000000
2013-09-05	846000000	7120951	287000000	469000000	3945007	159000000	862000000	7256249	292000000	723000000	6081292	245000000	435000000	3660169	147000000
2013-10-05	872000000	7342688	296000000	483000000	4067849	164000000	889000000	7482199	302000000	745000000	6270656	253000000	448000000	3774142	152000000
2013-11-05	890000000	7488402	302000000	493000000	4148575	167000000	907000000	7630681	307000000	760000000	6395095	258000000	457000000	3849038	155000000
2013-12-05	895000000	7534650	304000000	496000000	4174196	168000000	912000000	7677808	309000000	765000000	6434591	259000000	460000000	3872810	156000000
5/13/2013	916000000	7706873	311000000	507000000	4269608	172000000	933000000	7853304	316000000	782000000	6581670	265000000	471000000	3961333	160000000
5/14/2013	918000000	7725748	311000000	509000000	4280065	172000000	935000000	7872537	317000000	784000000	6597789	266000000	472000000	3971035	160000000
5/15/2013	912000000	7672189	309000000	505000000	4250393	171000000	929000000	7817960	315000000	778000000	6552049	264000000	469000000	3943505	159000000
5/16/2013	912000000	7674202	309000000	505000000	4251508	171000000	929000000	7820012	315000000	779000000	6553769	264000000	469000000	3944540	159000000
5/17/2013	917000000	7716973	311000000	508000000	4275203	172000000	934000000	7863595	317000000	783000000	6590295	266000000	471000000	3966524	160000000
5/18/2013	904000000	7611984	307000000	501000000	4217039	170000000	922000000	7756611	313000000	772000000	6500634	262000000	465000000	3912560	158000000
5/19/2013	905000000	7617686	307000000	501000000	4220198	170000000	922000000	7762422	313000000	773000000	6505504	262000000	465000000	3915490	158000000
5/20/2013	867000000	7301161	294000000	481000000	4044843	163000000	884000000	7439883	300000000	741000000	6235191	251000000	446000000	3752797	151000000
5/21/2013	865000000	7280060	293000000	479000000	4033153	163000000	881000000	7418381	299000000	739000000	6217171	251000000	445000000	3741951	151000000
5/22/2013	877000000	7385569	298000000	486000000	4091605	165000000	894000000	7525895	303000000	749000000	6307276	254000000	451000000	3796183	153000000
5/23/2013	899000000	7568450	305000000	498000000	4192921	169000000	916000000	7712251	311000000	768000000	6463457	260000000	462000000	3890183	157000000
5/24/2013	906000000	7624722	307000000	502000000	4224096	170000000	923000000	7769591	313000000	774000000	6511512	262000000	466000000	3919107	158000000
5/25/2013	923000000	7767637	313000000	511000000	4303271	173000000	940000000	7915222	319000000	788000000	6633562	267000000	474000000	3992566	161000000
5/26/2013	941000000	7915889	319000000	521000000	4385403	177000000	958000000	8066291	325000000	803000000	6760169	272000000	483000000	4068767	164000000
5/27/2013	992000000	8353391	337000000	550000000	4627779	186000000	1010000000	8512105	343000000	848000000	7133796	287000000	510000000	4293643	173000000
5/28/2013	1010000000	8498605	342000000	559000000	4708227	190000000	1030000000	8660078	349000000	862000000	7257809	292000000	519000000	4368283	176000000
5/29/2013	1030000000	8685064	350000000	572000000	4811526	194000000	1050000000	8850080	357000000	881000000	7417045	299000000	530000000	4464123	180000000
5/30/2013	1050000000	8828971	356000000	581000000	4891250	197000000	1070000000	8996721	363000000	896000000	7539941	304000000	539000000	4538091	183000000
5/31/2013	1070000000	8977477	362000000	591000000	4973523	200000000	1090000000	9148049	369000000	911000000	7666766	309000000	548000000	4614423	186000000
2013-01-06	1120000000	9414121	379000000	620000000	5215423	210000000	1140000000	9592989	387000000	955000000	8039660	324000000	575000000	4838858	195000000
2013-02-06	1150000000	9689213	390000000	638000000	5367824	216000000	1170000000	9873308	398000000	983000000	8274588	333000000	592000000	4980256	201000000
2013-03-06	1180000000	9971948	402000000	656000000	5524459	223000000	1210000000	10200000	409000000	1010000000	8516044	343000000	609000000	5125582	207000000
2013-04-06	1230000000	10400000	419000000	684000000	5757292	232000000	1260000000	10600000	427000000	1050000000	8874959	358000000	635000000	5341603	215000000
2013-05-06	1270000000	10700000	430000000	703000000	5915210	238000000	1290000000	10900000	438000000	1080000000	9118392	367000000	652000000	5488119	221000000
2013-06-06	1320000000	11100000	447000000	730000000	6141327	247000000	1340000000	11300000	455000000	1120000000	9466955	381000000	677000000	5697910	230000000
2013-07-06	1350000000	11300000	456000000	746000000	6275659	253000000	1370000000	11500000	465000000	1150000000	9674030	390000000	692000000	5822543	235000000
2013-08-06	1360000000	11500000	462000000	755000000	6357844	256000000	1390000000	11700000	471000000	1160000000	9800720	395000000	701000000	5898794	238000000
2013-09-06	1370000000	11500000	464000000	758000000	6379706	257000000	1390000000	11700000	473000000	1170000000	9834421	396000000	703000000	5919078	239000000
2013-10-06	1380000000	11600000	467000000	763000000	6423837	259000000	1400000000	11800000	476000000	1180000000	9902449	399000000	708000000	5960022	240000000
2013-11-06	1390000000	11700000	473000000	772000000	6500585	262000000	1420000000	12000000	482000000	1190000000	10000000	404000000	717000000	6031228	243000000
2013-12-06	1440000000	12200000	490000000	800000000	6734936	271000000	1470000000	12400000	499000000	1230000000	10400000	418000000	742000000	6248659	252000000
6/13/2013	1450000000	12200000	492000000	803000000	6762109	272000000	1480000000	12400000	501000000	1240000000	10400000	420000000	745000000	6273870	253000000
6/14/2013	1470000000	12400000	499000000	816000000	6865393	277000000	1500000000	12600000	509000000	1260000000	10600000	426000000	757000000	6369696	257000000
6/15/2013	1460000000	12300000	496000000	811000000	6821907	275000000	1490000000	12500000	506000000	1250000000	10500000	424000000	752000000	6329351	255000000
6/16/2013	1500000000	12600000	509000000	831000000	6991849	282000000	1530000000	12900000	518000000	1280000000	10800000	434000000	771000000	6487022	261000000
6/17/2013	1510000000	12700000	511000000	834000000	7022785	283000000	1530000000	12900000	521000000	1290000000	10800000	436000000	774000000	6515724	263000000
6/18/2013	1500000000	12600000	508000000	830000000	6987420	282000000	1530000000	12900000	518000000	1280000000	10800000	434000000	770000000	6482913	261000000
6/19/2013	1460000000	12300000	495000000	808000000	6800094	274000000	1490000000	12500000	504000000	1250000000	10500000	422000000	750000000	6309112	254000000
6/20/2013	1460000000	12300000	497000000	811000000	6826426	275000000	1490000000	12600000	506000000	1250000000	10500000	424000000	753000000	6333544	255000000
6/21/2013	1500000000	12600000	508000000	829000000	6979677	281000000	1530000000	12800000	517000000	1280000000	10800000	434000000	769000000	6475729	261000000
6/22/2013	1550000000	13000000	526000000	858000000	7224868	291000000	1580000000	13300000	536000000	1320000000	11100000	449000000	796000000	6703217	270000000
6/23/2013	1570000000	13200000	531000000	868000000	7302120	294000000	1600000000	13400000	541000000	1340000000	11300000	454000000	805000000	6774891	273000000
6/24/2013	1570000000	13200000	534000000	872000000	7335803	296000000	1600000000	13500000	544000000	1340000000	11300000	456000000	809000000	6806142	274000000
6/25/2013	1600000000	13400000	542000000	885000000	7450319	300000000	1630000000	13700000	552000000	1360000000	11500000	463000000	821000000	6912390	279000000
6/26/2013	1650000000	13900000	561000000	916000000	7706300	311000000	1680000000	14200000	571000000	1410000000	11900000	479000000	849000000	7149889	288000000
6/27/2013	1670000000	14100000	567000000	926000000	7793874	314000000	1700000000	14300000	578000000	1430000000	12000000	484000000	859000000	7231140	291000000
6/28/2013	1670000000	14100000	567000000	927000000	7800615	314000000	1700000000	14300000	578000000	1430000000	12000000	485000000	860000000	7237394	292000000
6/29/2013	1670000000	14100000	568000000	927000000	7806305	315000000	1710000000	14400000	579000000	1430000000	12000000	485000000	861000000	7242672	292000000
6/30/2013	1680000000	14100000	570000000	931000000	7831852	316000000	1710000000	14400000	580000000	1430000000	12100000	487000000	863000000	7266376	293000000
2013-01-07	1710000000	14400000	581000000	949000000	7988166	322000000	1750000000	14700000	592000000	1460000000	12300000	496000000	881000000	7411403	299000000
2013-02-07	1730000000	14600000	587000000	959000000	8067604	325000000	1760000000	14800000	598000000	1480000000	12400000	501000000	889000000	7485106	302000000
2013-03-07	1770000000	14900000	601000000	982000000	8262898	333000000	1810000000	15200000	612000000	1510000000	12700000	513000000	911000000	7666298	309000000
2013-04-07	1790000000	15100000	608000000	994000000	8364149	337000000	1830000000	15400000	620000000	1530000000	12900000	520000000	922000000	7760240	313000000
2013-05-07	1850000000	15500000	626000000	1020000000	8607987	347000000	1880000000	15800000	638000000	1580000000	13300000	535000000	949000000	7986472	322000000
2013-06-07	1890000000	15900000	641000000	1050000000	8806412	355000000	1920000000	16200000	653000000	1610000000	13600000	547000000	971000000	8170570	329000000
2013-07-07	1940000000	16300000	658000000	1080000000	9051651	365000000	1980000000	16600000	671000000	1660000000	14000000	562000000	998000000	8398103	338000000
2013-08-07	2000000000	16800000	677000000	1110000000	9311753	375000000	2030000000	17100000	690000000	1710000000	14400000	578000000	1030000000	8639424	348000000
2013-09-07	2050000000	17200000	695000000	1130000000	9549557	385000000	2090000000	17600000	708000000	1750000000	14700000	593000000	1050000000	8860059	357000000
2013-10-07	2070000000	17400000	701000000	1140000000	9636347	388000000	2110000000	17700000	714000000	1760000000	14900000	599000000	1060000000	8940582	360000000
2013-11-07	2140000000	18000000	727000000	1190000000	9995815	403000000	2180000000	18400000	741000000	1830000000	15400000	621000000	1100000000	9274096	374000000
2013-12-07	2150000000	18100000	729000000	1190000000	10000000	404000000	2190000000	18400000	742000000	1830000000	15400000	622000000	1100000000	9293716	375000000
7/13/2013	2160000000	18200000	732000000	1200000000	10100000	405000000	2200000000	18500000	746000000	1840000000	15500000	625000000	1110000000	9331806	376000000
7/14/2013	2200000000	18500000	745000000	1220000000	10200000	413000000	2240000000	18800000	759000000	1880000000	15800000	636000000	1130000000	9503617	383000000
7/15/2013	2210000000	18600000	750000000	1230000000	10300000	415000000	2250000000	19000000	764000000	1890000000	15900000	640000000	1140000000	9566418	385000000
7/16/2013	2240000000	18800000	759000000	1240000000	10400000	420000000	2280000000	19200000	773000000	1910000000	16100000	648000000	1150000000	9677483	390000000
7/17/2013	2280000000	19200000	775000000	1270000000	10700000	429000000	2330000000	19600000	790000000	1950000000	16400000	662000000	1170000000	9884024	398000000
7/18/2013	2260000000	19000000	766000000	1250000000	10500000	425000000	2300000000	19400000	781000000	1930000000	16200000	654000000	1160000000	9774110	394000000
7/19/2013	2290000000	19300000	778000000	1270000000	10700000	431000000	2340000000	19700000	792000000	1960000000	16500000	664000000	1180000000	9917843	400000000
7/20/2013	2350000000	19800000	797000000	1300000000	11000000	441000000	2390000000	20100000	812000000	2010000000	16900000	680000000	1210000000	10200000	410000000
7/21/2013	2400000000	20200000	815000000	1330000000	11200000	451000000	2450000000	20600000	830000000	2050000000	17300000	696000000	1230000000	10400000	419000000
7/22/2013	2420000000	20400000	820000000	1340000000	11300000	454000000	2460000000	20700000	836000000	2070000000	17400000	700000000	1240000000	10500000	422000000
7/23/2013	2430000000	20400000	823000000	1340000000	11300000	456000000	2470000000	20800000	839000000	2070000000	17400000	703000000	1250000000	10500000	423000000
7/24/2013	2440000000	20500000	827000000	1350000000	11400000	458000000	2490000000	20900000	843000000	2080000000	17500000	706000000	1250000000	10600000	425000000
7/25/2013	2460000000	20700000	836000000	1370000000	11500000	463000000	2510000000	21100000	852000000	2110000000	17700000	714000000	1270000000	10700000	430000000
7/26/2013	2510000000	21200000	853000000	1390000000	11700000	472000000	2560000000	21600000	869000000	2150000000	18100000	728000000	1290000000	10900000	438000000
7/27/2013	2570000000	21700000	873000000	1430000000	12000000	483000000	2620000000	22100000	889000000	2200000000	18500000	745000000	1320000000	11100000	449000000
7/28/2013	2580000000	21700000	874000000	1430000000	12000000	484000000	2630000000	22100000	890000000	2200000000	18500000	746000000	1320000000	11100000	449000000
7/29/2013	2650000000	22300000	900000000	1470000000	12400000	499000000	2710000000	22800000	918000000	2270000000	19100000	769000000	1360000000	11500000	463000000
7/30/2013	2790000000	23400000	945000000	1540000000	13000000	523000000	2840000000	23900000	963000000	2380000000	20000000	807000000	1430000000	12100000	486000000
7/31/2013	2860000000	24100000	969000000	1580000000	13300000	537000000	2910000000	24500000	988000000	2440000000	20500000	828000000	1470000000	12400000	498000000
2013-01-08	2930000000	24700000	994000000	1620000000	13700000	551000000	2990000000	25100000	1010000000	2500000000	21100000	849000000	1510000000	12700000	511000000
2013-02-08	3000000000	25200000	1020000000	1660000000	14000000	563000000	3050000000	25700000	1040000000	2560000000	21500000	868000000	1540000000	13000000	522000000
2013-03-08	3010000000	25300000	1020000000	1670000000	14000000	565000000	3070000000	25800000	1040000000	2570000000	21600000	872000000	1550000000	13000000	525000000
2013-04-08	3120000000	26200000	1060000000	1730000000	14500000	586000000	3180000000	26700000	1080000000	2660000000	22400000	903000000	1600000000	13500000	543000000
2013-05-08	3230000000	27200000	1100000000	1790000000	15100000	607000000	3290000000	27700000	1120000000	2760000000	23200000	935000000	1660000000	14000000	563000000
2013-06-08	3300000000	27800000	1120000000	1830000000	15400000	620000000	3360000000	28300000	1140000000	2820000000	23700000	956000000	1700000000	14300000	575000000
2013-07-08	3380000000	28400000	1140000000	1870000000	15700000	634000000	3440000000	29000000	1170000000	2880000000	24300000	978000000	1740000000	14600000	588000000
2013-08-08	3540000000	29800000	1200000000	1960000000	16500000	664000000	3600000000	30300000	1220000000	3020000000	25400000	1020000000	1820000000	15300000	616000000
2013-09-08	3630000000	30600000	1230000000	2010000000	16900000	682000000	3700000000	31100000	1260000000	3100000000	26100000	1050000000	1870000000	15700000	633000000
2013-10-08	3780000000	31800000	1280000000	2100000000	17600000	711000000	3850000000	32400000	1310000000	3230000000	27200000	1100000000	1940000000	16400000	659000000
2013-11-08	3890000000	32700000	1320000000	2150000000	18100000	730000000	3960000000	33300000	1340000000	3320000000	27900000	1130000000	2000000000	16800000	677000000
2013-12-08	3960000000	33300000	1340000000	2190000000	18500000	744000000	4040000000	34000000	1370000000	3380000000	28500000	1150000000	2040000000	17100000	691000000
8/13/2013	3980000000	33500000	1350000000	2200000000	18600000	748000000	4060000000	34100000	1380000000	3400000000	28600000	1150000000	2050000000	17200000	694000000
8/14/2013	4100000000	34500000	1390000000	2270000000	19100000	770000000	4180000000	35100000	1420000000	3500000000	29500000	1190000000	2110000000	17700000	714000000
8/15/2013	4170000000	35100000	1410000000	2310000000	19400000	784000000	4250000000	35800000	1440000000	3560000000	30000000	1210000000	2140000000	18000000	727000000
8/16/2013	4260000000	35900000	1450000000	2360000000	19900000	801000000	4340000000	36600000	1470000000	3640000000	30600000	1230000000	2190000000	18400000	743000000
8/17/2013	4400000000	37000000	1490000000	2440000000	20500000	826000000	4480000000	37700000	1520000000	3760000000	31600000	1270000000	2260000000	19000000	767000000
8/18/2013	3870000000	38100000	1320000000	2140000000	21100000	734000000	3940000000	38900000	1350000000	3300000000	32600000	1130000000	1990000000	19600000	681000000
8/19/2013	3330000000	38700000	1150000000	1850000000	21400000	639000000	3400000000	39400000	1180000000	2850000000	33100000	985000000	1710000000	19900000	593000000
8/20/2013	2850000000	40200000	1000000000	1580000000	22200000	556000000	2910000000	40900000	1020000000	2440000000	34300000	857000000	1470000000	20600000	516000000
8/21/2013	2290000000	41100000	825000000	1270000000	22700000	457000000	2330000000	41800000	840000000	1960000000	35100000	704000000	1180000000	21100000	424000000
8/22/2013	1730000000	42500000	647000000	957000000	23600000	358000000	1760000000	43300000	659000000	1480000000	36300000	553000000	888000000	21900000	333000000
8/23/2013	1160000000	43400000	468000000	645000000	24100000	259000000	1190000000	44200000	477000000	995000000	37100000	400000000	599000000	22300000	241000000
8/24/2013	521000000	43800000	263000000	289000000	24300000	146000000	531000000	44700000	268000000	445000000	37400000	224000000	268000000	22500000	135000000
8/25/2013	522000000	43900000	263000000	289000000	24300000	146000000	531000000	44700000	268000000	445000000	37500000	225000000	268000000	22600000	135000000
8/26/2013	536000000	45100000	270000000	297000000	25000000	150000000	546000000	46000000	275000000	458000000	38500000	231000000	275000000	23200000	139000000
8/27/2013	547000000	46000000	276000000	303000000	25500000	153000000	557000000	46900000	281000000	467000000	39300000	235000000	281000000	23700000	142000000
8/28/2013	560000000	47100000	282000000	310000000	26100000	156000000	570000000	48000000	288000000	478000000	40200000	241000000	288000000	24200000	145000000
8/29/2013	571000000	48000000	288000000	316000000	26600000	159000000	581000000	48900000	293000000	487000000	41000000	246000000	293000000	24700000	148000000
8/30/2013	597000000	50200000	301000000	331000000	27800000	167000000	608000000	51200000	307000000	510000000	42900000	257000000	307000000	25800000	155000000
8/31/2013	629000000	53000000	317000000	349000000	29300000	176000000	641000000	54000000	323000000	537000000	45200000	271000000	323000000	27200000	163000000
2013-01-09	664000000	55800000	335000000	368000000	30900000	185000000	676000000	56900000	341000000	567000000	47700000	286000000	341000000	28700000	172000000
2013-02-09	688000000	57900000	347000000	381000000	32100000	192000000	701000000	59000000	353000000	587000000	49400000	296000000	353000000	29700000	178000000
2013-03-09	700000000	58900000	353000000	388000000	32600000	195000000	713000000	60000000	360000000	598000000	50300000	301000000	360000000	30300000	181000000
2013-04-09	713000000	60000000	359000000	395000000	33200000	199000000	726000000	61100000	366000000	609000000	51200000	307000000	366000000	30800000	185000000
2013-05-09	736000000	62000000	371000000	408000000	34300000	206000000	750000000	63100000	378000000	629000000	52900000	317000000	378000000	31800000	191000000
2013-06-09	756000000	63600000	381000000	419000000	35200000	211000000	770000000	64800000	388000000	645000000	54300000	325000000	388000000	32700000	196000000
2013-07-09	740000000	62300000	373000000	410000000	34500000	207000000	754000000	63500000	380000000	632000000	53200000	319000000	381000000	32000000	192000000
2013-08-09	734000000	61800000	370000000	406000000	34200000	205000000	748000000	62900000	377000000	627000000	52700000	316000000	377000000	31700000	190000000
2013-09-09	760000000	64000000	383000000	421000000	35400000	212000000	774000000	65200000	390000000	649000000	54600000	327000000	391000000	32900000	197000000
2013-10-09	789000000	66400000	398000000	437000000	36800000	220000000	804000000	67600000	405000000	674000000	56700000	340000000	405000000	34100000	204000000
2013-11-09	818000000	68900000	413000000	453000000	38200000	229000000	834000000	70200000	420000000	699000000	58800000	352000000	421000000	35400000	212000000
2013-12-09	840000000	70700000	424000000	466000000	39200000	235000000	856000000	72100000	432000000	718000000	60400000	362000000	432000000	36400000	218000000
9/13/2013	853000000	71800000	430000000	472000000	39800000	238000000	869000000	73100000	438000000	728000000	61300000	367000000	438000000	36900000	221000000
9/14/2013	901000000	75900000	454000000	499000000	42000000	252000000	919000000	77300000	463000000	770000000	64800000	388000000	463000000	39000000	234000000
9/15/2013	952000000	80100000	480000000	527000000	44400000	266000000	970000000	81600000	489000000	813000000	68400000	410000000	489000000	41200000	247000000
9/16/2013	949000000	79900000	479000000	526000000	44300000	265000000	968000000	81400000	488000000	811000000	68200000	409000000	488000000	41100000	246000000
9/17/2013	976000000	82200000	492000000	541000000	45500000	273000000	995000000	83700000	501000000	834000000	70200000	420000000	502000000	42200000	253000000
9/18/2013	985000000	82900000	497000000	546000000	45900000	275000000	1000000000	84500000	506000000	841000000	70800000	424000000	506000000	42600000	255000000
9/19/2013	1010000000	84700000	507000000	558000000	46900000	281000000	1030000000	86300000	517000000	860000000	72300000	433000000	517000000	43500000	261000000
9/20/2013	1040000000	87700000	526000000	577000000	48600000	291000000	1060000000	89400000	535000000	890000000	74900000	449000000	536000000	45100000	270000000
9/21/2013	1060000000	89100000	534000000	586000000	49400000	296000000	1080000000	90800000	544000000	904000000	76100000	456000000	544000000	45800000	274000000
9/22/2013	1080000000	90600000	543000000	597000000	50200000	301000000	1100000000	92400000	553000000	920000000	77400000	464000000	554000000	46600000	279000000
9/23/2013	1120000000	94600000	567000000	623000000	52400000	314000000	1150000000	96400000	577000000	960000000	80800000	484000000	578000000	48600000	291000000
9/24/2013	1150000000	96900000	581000000	638000000	53700000	322000000	1170000000	98800000	592000000	984000000	82800000	496000000	592000000	49800000	298000000
9/25/2013	1210000000	102000000	609000000	669000000	56300000	337000000	1230000000	104000000	621000000	1030000000	86800000	520000000	621000000	52300000	313000000
9/26/2013	1230000000	103000000	619000000	680000000	57300000	343000000	1250000000	105000000	631000000	1050000000	88300000	529000000	631000000	53100000	318000000
9/27/2013	1260000000	106000000	634000000	697000000	58600000	351000000	1280000000	108000000	646000000	1070000000	90400000	542000000	647000000	54400000	326000000
9/28/2013	1300000000	109000000	653000000	718000000	60400000	362000000	1320000000	111000000	666000000	1110000000	93100000	558000000	666000000	56000000	336000000
9/29/2013	1310000000	111000000	662000000	728000000	61300000	367000000	1340000000	113000000	675000000	1120000000	94400000	566000000	675000000	56800000	340000000
9/30/2013	1320000000	111000000	665000000	730000000	61500000	368000000	1340000000	113000000	677000000	1130000000	94800000	568000000	678000000	57000000	342000000
2013-01-10	1350000000	113000000	680000000	747000000	62800000	376000000	1370000000	116000000	692000000	1150000000	96900000	580000000	693000000	58300000	349000000
2013-02-10	1370000000	115000000	688000000	756000000	63700000	381000000	1390000000	117000000	701000000	1170000000	98100000	588000000	702000000	59100000	354000000
2013-03-10	1410000000	118000000	709000000	779000000	65600000	393000000	1430000000	121000000	722000000	1200000000	101000000	605000000	723000000	60800000	364000000
2013-04-10	1410000000	119000000	710000000	780000000	65700000	393000000	1440000000	121000000	724000000	1200000000	101000000	606000000	724000000	60900000	365000000
2013-05-10	1460000000	122000000	734000000	806000000	67900000	406000000	1480000000	125000000	748000000	1240000000	105000000	627000000	748000000	63000000	377000000
2013-06-10	1490000000	126000000	754000000	828000000	69700000	417000000	1520000000	128000000	768000000	1280000000	107000000	643000000	768000000	64700000	387000000
2013-07-10	1530000000	129000000	773000000	850000000	71500000	428000000	1560000000	132000000	788000000	1310000000	110000000	660000000	788000000	66400000	398000000
2013-08-10	1560000000	131000000	784000000	862000000	72500000	434000000	1580000000	133000000	799000000	1330000000	112000000	670000000	799000000	67300000	403000000
2013-09-10	1590000000	134000000	804000000	883000000	74300000	445000000	1620000000	137000000	819000000	1360000000	115000000	687000000	820000000	69000000	413000000
2013-10-10	1640000000	138000000	829000000	911000000	76700000	459000000	1680000000	141000000	845000000	1400000000	118000000	708000000	845000000	71200000	426000000
2013-11-10	1710000000	144000000	860000000	945000000	79600000	477000000	1740000000	146000000	877000000	1460000000	123000000	735000000	877000000	73800000	442000000
2013-12-10	1770000000	149000000	890000000	978000000	82300000	493000000	1800000000	151000000	907000000	1510000000	127000000	760000000	907000000	76400000	457000000
10/13/2013	1850000000	156000000	932000000	1020000000	86200000	517000000	1880000000	159000000	950000000	1580000000	133000000	796000000	951000000	80000000	479000000
10/14/2013	1980000000	167000000	999000000	1100000000	92400000	554000000	2020000000	170000000	1020000000	1690000000	142000000	854000000	1020000000	85800000	514000000
10/15/2013	2120000000	179000000	1070000000	1180000000	98900000	592000000	2160000000	182000000	1090000000	1810000000	152000000	913000000	1090000000	91800000	550000000
10/16/2013	2220000000	187000000	1120000000	1230000000	103000000	619000000	2260000000	190000000	1140000000	1890000000	159000000	955000000	1140000000	95900000	575000000
10/17/2013	2280000000	192000000	1150000000	1260000000	106000000	637000000	2320000000	196000000	1170000000	1950000000	164000000	982000000	1170000000	98600000	591000000
10/18/2013	2400000000	202000000	1210000000	1330000000	112000000	671000000	2450000000	206000000	1230000000	2050000000	173000000	1030000000	1230000000	104000000	622000000
10/19/2013	2550000000	214000000	1280000000	1410000000	119000000	711000000	2590000000	218000000	1310000000	2170000000	183000000	1100000000	1310000000	110000000	660000000
10/20/2013	2630000000	221000000	1330000000	1460000000	123000000	735000000	2680000000	226000000	1350000000	2250000000	189000000	1130000000	1350000000	114000000	682000000
10/21/2013	2700000000	227000000	1360000000	1500000000	126000000	754000000	2750000000	232000000	1390000000	2310000000	194000000	1160000000	1390000000	117000000	700000000
10/22/2013	2820000000	238000000	1420000000	1560000000	132000000	788000000	2880000000	242000000	1450000000	2410000000	203000000	1220000000	1450000000	122000000	731000000
10/23/2013	2920000000	245000000	1470000000	1620000000	136000000	814000000	2970000000	250000000	1500000000	2490000000	210000000	1260000000	1500000000	126000000	756000000
10/24/2013	3010000000	254000000	1520000000	1670000000	140000000	841000000	3070000000	258000000	1550000000	2570000000	216000000	1300000000	1550000000	130000000	781000000
10/25/2013	3100000000	261000000	1560000000	1720000000	144000000	865000000	3160000000	266000000	1590000000	2650000000	223000000	1330000000	1590000000	134000000	803000000
10/26/2013	3160000000	266000000	1600000000	1750000000	148000000	884000000	3220000000	271000000	1630000000	2700000000	227000000	1360000000	1630000000	137000000	820000000
10/27/2013	3290000000	277000000	1660000000	1820000000	153000000	919000000	3350000000	282000000	1690000000	2810000000	236000000	1420000000	1690000000	142000000	852000000
10/28/2013	3380000000	284000000	1700000000	1870000000	158000000	943000000	3440000000	290000000	1740000000	2880000000	243000000	1450000000	1740000000	146000000	875000000
10/29/2013	3360000000	282000000	1690000000	1860000000	156000000	937000000	3420000000	288000000	1720000000	2870000000	241000000	1440000000	1720000000	145000000	869000000
10/30/2013	3480000000	293000000	1760000000	1930000000	162000000	973000000	3550000000	299000000	1790000000	2970000000	250000000	1500000000	1790000000	151000000	903000000
10/31/2013	3670000000	309000000	1850000000	2030000000	171000000	1020000000	3740000000	315000000	1880000000	3130000000	264000000	1580000000	1890000000	159000000	951000000
2013-01-11	3810000000	320000000	1920000000	2110000000	177000000	1060000000	3880000000	326000000	1960000000	3250000000	274000000	1640000000	1960000000	165000000	986000000
2013-02-11	3880000000	327000000	1960000000	2150000000	181000000	1080000000	3960000000	333000000	2000000000	3320000000	279000000	1670000000	2000000000	168000000	1010000000
2013-03-11	3920000000	330000000	1980000000	2170000000	183000000	1100000000	4000000000	336000000	2010000000	3350000000	282000000	1690000000	2020000000	170000000	1020000000
2013-04-11	3980000000	335000000	2010000000	2210000000	186000000	1110000000	4060000000	341000000	2040000000	3400000000	286000000	1710000000	2050000000	172000000	1030000000
2013-05-11	4050000000	341000000	2040000000	2250000000	189000000	1130000000	4130000000	348000000	2080000000	3460000000	291000000	1750000000	2080000000	175000000	1050000000
2013-06-11	4110000000	346000000	2070000000	2270000000	191000000	1150000000	4180000000	352000000	2110000000	3510000000	295000000	1770000000	2110000000	178000000	1060000000
2013-07-11	4040000000	340000000	2040000000	2240000000	188000000	1130000000	4120000000	346000000	2080000000	3450000000	290000000	1740000000	2080000000	175000000	1050000000
2013-08-11	3940000000	332000000	1990000000	2180000000	184000000	1100000000	4020000000	338000000	2030000000	3370000000	283000000	1700000000	2030000000	171000000	1020000000
2013-09-11	3920000000	330000000	1980000000	2170000000	183000000	1090000000	3990000000	336000000	2010000000	3350000000	282000000	1690000000	2010000000	170000000	1020000000
2013-10-11	4010000000	338000000	2020000000	2220000000	187000000	1120000000	4090000000	344000000	2060000000	3430000000	288000000	1730000000	2060000000	174000000	1040000000
2013-11-11	4150000000	350000000	2090000000	2300000000	194000000	1160000000	4230000000	356000000	2130000000	3550000000	299000000	1790000000	2140000000	180000000	1080000000
2013-12-11	4380000000	369000000	2210000000	2430000000	204000000	1220000000	4460000000	376000000	2250000000	3740000000	315000000	1890000000	2250000000	190000000	1140000000
11/13/2013	4400000000	370000000	2220000000	2440000000	205000000	1230000000	4480000000	377000000	2260000000	3760000000	316000000	1890000000	2260000000	190000000	1140000000
11/14/2013	4550000000	383000000	2290000000	2520000000	212000000	1270000000	4640000000	390000000	2340000000	3890000000	327000000	1960000000	2340000000	197000000	1180000000
11/15/2013	4670000000	393000000	2360000000	2590000000	218000000	1300000000	4760000000	401000000	2400000000	3990000000	336000000	2010000000	2400000000	202000000	1210000000
11/16/2013	4850000000	408000000	2440000000	2690000000	226000000	1350000000	4940000000	416000000	2490000000	4140000000	348000000	2090000000	2490000000	210000000	1260000000
11/17/2013	4950000000	417000000	2500000000	2740000000	231000000	1380000000	5050000000	425000000	2540000000	4230000000	356000000	2130000000	2550000000	214000000	1280000000
11/18/2013	4950000000	417000000	2500000000	2740000000	231000000	1380000000	5040000000	424000000	2540000000	4230000000	356000000	2130000000	2540000000	214000000	1280000000
11/19/2013	4910000000	414000000	2480000000	2720000000	229000000	1370000000	5010000000	422000000	2520000000	4200000000	353000000	2120000000	2530000000	213000000	1270000000
11/20/2013	5020000000	423000000	2530000000	2780000000	234000000	1400000000	5120000000	431000000	2580000000	4290000000	361000000	2160000000	2580000000	217000000	1300000000
11/21/2013	5000000000	421000000	2520000000	2770000000	233000000	1400000000	5100000000	429000000	2570000000	4270000000	360000000	2150000000	2570000000	217000000	1300000000
11/22/2013	5150000000	434000000	2600000000	2860000000	240000000	1440000000	5250000000	442000000	2650000000	4400000000	370000000	2220000000	2650000000	223000000	1340000000
11/23/2013	5190000000	437000000	2620000000	2870000000	242000000	1450000000	5290000000	445000000	2670000000	4430000000	373000000	2230000000	2670000000	224000000	1340000000
11/24/2013	5190000000	437000000	2620000000	2880000000	242000000	1450000000	5290000000	446000000	2670000000	4440000000	373000000	2240000000	2670000000	225000000	1350000000
11/25/2013	5270000000	444000000	2660000000	2920000000	246000000	1470000000	5370000000	452000000	2710000000	4500000000	379000000	2270000000	2710000000	228000000	1370000000
11/26/2013	5260000000	443000000	2650000000	2920000000	245000000	1470000000	5360000000	451000000	2700000000	4490000000	378000000	2270000000	2710000000	228000000	1360000000
11/27/2013	5300000000	446000000	2670000000	2940000000	247000000	1480000000	5400000000	455000000	2720000000	4530000000	381000000	2280000000	2730000000	229000000	1370000000
11/28/2013	5450000000	458000000	2750000000	3020000000	254000000	1520000000	5550000000	467000000	2800000000	4650000000	391000000	2340000000	2800000000	236000000	1410000000
11/29/2013	5490000000	462000000	2770000000	3040000000	256000000	1530000000	5590000000	470000000	2820000000	4680000000	394000000	2360000000	2820000000	237000000	1420000000
11/30/2013	5640000000	475000000	2840000000	3130000000	263000000	1580000000	5750000000	484000000	2900000000	4820000000	406000000	2430000000	2900000000	244000000	1460000000
2013-01-12	5910000000	497000000	2980000000	3270000000	275000000	1650000000	6020000000	507000000	3030000000	5040000000	425000000	2540000000	3040000000	256000000	1530000000
2013-02-12	5960000000	502000000	3000000000	3300000000	278000000	1660000000	6070000000	511000000	3060000000	5090000000	428000000	2570000000	3060000000	258000000	1540000000
2013-03-12	6290000000	530000000	3170000000	3490000000	293000000	1760000000	6410000000	540000000	3230000000	5370000000	452000000	2710000000	3230000000	272000000	1630000000
2013-04-12	6410000000	539000000	3230000000	3550000000	299000000	1790000000	6530000000	550000000	3290000000	5470000000	461000000	2760000000	3290000000	277000000	1660000000
2013-05-12	6480000000	546000000	3270000000	3590000000	302000000	1810000000	6610000000	556000000	3330000000	5540000000	466000000	2790000000	3330000000	280000000	1680000000
2013-06-12	6760000000	569000000	3410000000	3740000000	315000000	1890000000	6890000000	580000000	3470000000	5770000000	486000000	2910000000	3470000000	292000000	1750000000
2013-07-12	6860000000	577000000	3460000000	3800000000	320000000	1920000000	6990000000	588000000	3520000000	5860000000	493000000	2950000000	3530000000	297000000	1780000000
2013-08-12	6860000000	577000000	3460000000	3800000000	320000000	1920000000	6990000000	588000000	3520000000	5860000000	493000000	2950000000	3530000000	297000000	1780000000
2013-09-12	6950000000	585000000	3500000000	3850000000	324000000	1940000000	7080000000	596000000	3570000000	5930000000	499000000	2990000000	3570000000	301000000	1800000000
2013-10-12	7010000000	590000000	3540000000	3880000000	327000000	1960000000	7150000000	601000000	3600000000	5990000000	504000000	3020000000	3600000000	303000000	1820000000
2013-11-12	7230000000	608000000	3640000000	4000000000	337000000	2020000000	7370000000	620000000	3710000000	6170000000	520000000	3110000000	3720000000	313000000	1870000000
2013-12-12	7440000000	626000000	3750000000	4120000000	347000000	2080000000	7580000000	638000000	3820000000	6350000000	534000000	3200000000	3820000000	322000000	1930000000
12/13/2013	7520000000	633000000	3790000000	4160000000	351000000	2100000000	7660000000	645000000	3860000000	6420000000	540000000	3240000000	3860000000	325000000	1950000000
12/14/2013	7830000000	659000000	3950000000	4340000000	365000000	2190000000	7980000000	672000000	4020000000	6690000000	563000000	3370000000	4020000000	339000000	2030000000
12/15/2013	8000000000	673000000	4030000000	4430000000	373000000	2230000000	8150000000	686000000	4110000000	6830000000	575000000	3440000000	4110000000	346000000	2070000000
12/16/2013	8430000000	710000000	4250000000	4670000000	393000000	2360000000	8590000000	723000000	4330000000	7200000000	606000000	3630000000	4340000000	365000000	2190000000
12/17/2013	8690000000	732000000	4380000000	4820000000	405000000	2430000000	8860000000	746000000	4470000000	7420000000	625000000	3740000000	4470000000	376000000	2250000000
12/18/2013	8920000000	751000000	4500000000	4940000000	416000000	2490000000	9090000000	765000000	4580000000	7620000000	641000000	3840000000	4590000000	386000000	2310000000
12/19/2013	9350000000	787000000	4710000000	5180000000	436000000	2610000000	9530000000	802000000	4800000000	7990000000	672000000	4030000000	4810000000	405000000	2420000000
12/20/2013	9380000000	789000000	4730000000	5200000000	437000000	2620000000	9560000000	804000000	4820000000	8010000000	674000000	4040000000	4820000000	406000000	2430000000
12/21/2013	9330000000	785000000	4700000000	5170000000	435000000	2610000000	9510000000	800000000	4790000000	7970000000	670000000	4020000000	4790000000	404000000	2420000000
12/22/2013	9620000000	810000000	4850000000	5330000000	448000000	2690000000	9800000000	825000000	4940000000	8210000000	691000000	4140000000	4940000000	416000000	2490000000
12/23/2013	9760000000	822000000	4920000000	5410000000	455000000	2730000000	9950000000	837000000	5020000000	8340000000	702000000	4200000000	5020000000	422000000	2530000000
12/24/2013	9880000000	831000000	4980000000	5470000000	461000000	2760000000	10100000000	847000000	5070000000	8430000000	710000000	4250000000	5080000000	427000000	2560000000
12/25/2013	9950000000	838000000	5020000000	5510000000	464000000	2780000000	10100000000	854000000	5110000000	8500000000	716000000	4290000000	5120000000	431000000	2580000000
12/26/2013	10000000000	842000000	5050000000	5550000000	467000000	2800000000	10200000000	858000000	5140000000	8550000000	719000000	4310000000	5140000000	433000000	2590000000
12/27/2013	10400000000	877000000	5260000000	5780000000	486000000	2910000000	10600000000	894000000	5360000000	8900000000	749000000	4490000000	5360000000	451000000	2700000000
12/28/2013	10500000000	880000000	5270000000	5790000000	487000000	2920000000	10700000000	897000000	5370000000	8930000000	751000000	4500000000	5370000000	452000000	2710000000
12/29/2013	10400000000	879000000	5270000000	5790000000	487000000	2920000000	10600000000	896000000	5370000000	8920000000	751000000	4500000000	5370000000	452000000	2710000000
12/30/2013	10500000000	881000000	5270000000	5800000000	488000000	2920000000	10700000000	897000000	5380000000	8940000000	752000000	4500000000	5380000000	453000000	2710000000
12/31/2013	10600000000	892000000	5340000000	5870000000	494000000	2960000000	10800000000	909000000	5440000000	9050000000	762000000	4560000000	5450000000	458000000	2750000000
2014-01-01	11000000000	924000000	5530000000	6080000000	512000000	3070000000	11200000000	941000000	5640000000	9370000000	789000000	4730000000	5640000000	475000000	2840000000
2014-02-01	10800000000	909000000	5450000000	5980000000	504000000	3020000000	11000000000	926000000	5550000000	9230000000	776000000	4650000000	5550000000	467000000	2800000000
2014-03-01	10900000000	916000000	5490000000	6030000000	508000000	3040000000	11100000000	934000000	5590000000	9300000000	782000000	4690000000	5600000000	471000000	2820000000
2014-04-01	11100000000	931000000	5570000000	6130000000	516000000	3090000000	11300000000	948000000	5680000000	9440000000	795000000	4760000000	5680000000	478000000	2870000000
2014-05-01	11600000000	978000000	5860000000	6440000000	542000000	3250000000	11800000000	997000000	5970000000	9920000000	835000000	5000000000	5970000000	503000000	3010000000
2014-06-01	12100000000	1020000000	6080000000	6680000000	563000000	3370000000	12300000000	1030000000	6200000000	10300000000	867000000	5190000000	6200000000	522000000	3130000000
2014-07-01	12300000000	1040000000	6210000000	6820000000	574000000	3440000000	12600000000	1060000000	6330000000	10500000000	885000000	5300000000	6330000000	533000000	3190000000
2014-08-01	12600000000	1060000000	6330000000	6950000000	585000000	3510000000	12800000000	1080000000	6450000000	10700000000	902000000	5400000000	6450000000	543000000	3250000000
2014-09-01	13300000000	1120000000	6720000000	7380000000	622000000	3720000000	13600000000	1140000000	6850000000	11400000000	958000000	5740000000	6850000000	577000000	3450000000
2014-10-01	13600000000	1150000000	6860000000	7540000000	634000000	3800000000	13900000000	1170000000	6990000000	11600000000	978000000	5860000000	6990000000	589000000	3530000000
2014-11-01	14300000000	1210000000	7230000000	7940000000	668000000	4000000000	14600000000	1230000000	7370000000	12200000000	1030000000	6170000000	7370000000	620000000	3720000000
2014-12-01	14500000000	1220000000	7300000000	8020000000	675000000	4050000000	14800000000	1240000000	7440000000	12400000000	1040000000	6240000000	7450000000	627000000	3750000000
1/13/2014	14700000000	1240000000	7420000000	8150000000	686000000	4110000000	15000000000	1260000000	7560000000	12600000000	1060000000	6330000000	7560000000	636000000	3810000000
1/14/2014	15000000000	1260000000	7560000000	8310000000	700000000	4190000000	15300000000	1290000000	7710000000	12800000000	1080000000	6460000000	7710000000	649000000	3890000000
1/15/2014	15400000000	1300000000	7770000000	8540000000	719000000	4310000000	15700000000	1320000000	7920000000	13200000000	1110000000	6640000000	7920000000	667000000	4000000000
1/16/2014	15700000000	1320000000	7910000000	8700000000	732000000	4380000000	16000000000	1350000000	8060000000	13400000000	1130000000	6760000000	8070000000	679000000	4070000000
1/17/2014	15700000000	1330000000	7940000000	8720000000	734000000	4400000000	16000000000	1350000000	8090000000	13400000000	1130000000	6780000000	8090000000	681000000	4080000000
1/18/2014	15800000000	1330000000	7990000000	8780000000	739000000	4430000000	16100000000	1360000000	8140000000	13500000000	1140000000	6820000000	8150000000	686000000	4110000000
1/19/2014	15900000000	1340000000	8020000000	8820000000	742000000	4440000000	16200000000	1360000000	8180000000	13600000000	1140000000	6850000000	8180000000	688000000	4120000000
1/20/2014	16300000000	1370000000	8230000000	9040000000	761000000	4560000000	16600000000	1400000000	8390000000	13900000000	1170000000	7030000000	8390000000	706000000	4230000000
1/21/2014	16400000000	1380000000	8260000000	9070000000	764000000	4570000000	16700000000	1400000000	8410000000	14000000000	1180000000	7050000000	8420000000	708000000	4240000000
1/22/2014	16500000000	1390000000	8310000000	9130000000	769000000	4600000000	16800000000	1410000000	8470000000	14100000000	1180000000	7100000000	8470000000	713000000	4270000000
1/23/2014	16400000000	1380000000	8260000000	9070000000	764000000	4570000000	16700000000	1400000000	8410000000	14000000000	1180000000	7050000000	8420000000	708000000	4240000000
1/24/2014	17100000000	1440000000	8620000000	9470000000	797000000	4780000000	17400000000	1470000000	8790000000	14600000000	1230000000	7360000000	8790000000	740000000	4430000000
1/25/2014	17500000000	1470000000	8810000000	9680000000	815000000	4880000000	17800000000	1500000000	8980000000	14900000000	1260000000	7530000000	8980000000	756000000	4530000000
1/26/2014	17700000000	1490000000	8930000000	9810000000	826000000	4950000000	18000000000	1520000000	9100000000	15100000000	1270000000	7630000000	9100000000	766000000	4590000000
1/27/2014	18000000000	1510000000	9050000000	9950000000	837000000	5010000000	18300000000	1540000000	9220000000	15300000000	1290000000	7730000000	9230000000	777000000	4650000000
1/28/2014	18300000000	1540000000	9210000000	10100000000	851000000	5100000000	18600000000	1570000000	9380000000	15600000000	1310000000	7860000000	9390000000	790000000	4730000000
1/29/2014	18200000000	1530000000	9170000000	10100000000	848000000	5080000000	18500000000	1560000000	9340000000	15500000000	1310000000	7830000000	9350000000	787000000	4710000000
1/30/2014	18700000000	1570000000	9430000000	10400000000	872000000	5220000000	19100000000	1600000000	9610000000	16000000000	1340000000	8050000000	9610000000	809000000	4850000000
1/31/2014	19000000000	1600000000	9560000000	10500000000	884000000	5300000000	19300000000	1630000000	9740000000	16200000000	1360000000	8160000000	9750000000	820000000	4910000000
2014-01-02	19400000000	1630000000	9760000000	10700000000	902000000	5410000000	19700000000	1660000000	9940000000	16500000000	1390000000	8330000000	9950000000	837000000	5020000000
2014-02-02	19900000000	1680000000	10000000000	11000000000	928000000	5560000000	20300000000	1710000000	10200000000	17000000000	1430000000	8570000000	10200000000	861000000	5160000000
2014-03-02	20000000000	1690000000	10100000000	11100000000	934000000	5590000000	20400000000	1720000000	10300000000	17100000000	1440000000	8620000000	10300000000	866000000	5190000000
2014-04-02	20300000000	1710000000	10200000000	11300000000	948000000	5680000000	20700000000	1740000000	10400000000	17400000000	1460000000	8750000000	10400000000	879000000	5270000000
2014-05-02	20900000000	1760000000	10600000000	11600000000	977000000	5850000000	21300000000	1800000000	10800000000	17900000000	1510000000	9020000000	10800000000	906000000	5430000000
2014-06-02	21600000000	1820000000	10900000000	12000000000	1010000000	6040000000	22000000000	1850000000	11100000000	18500000000	1550000000	9310000000	11100000000	936000000	5600000000
2014-07-02	21600000000	1820000000	10900000000	12000000000	1010000000	6050000000	22100000000	1860000000	11100000000	18500000000	1560000000	9320000000	11100000000	936000000	5610000000
2014-08-02	22100000000	1860000000	11100000000	12200000000	1030000000	6180000000	22500000000	1900000000	11400000000	18900000000	1590000000	9520000000	11400000000	957000000	5730000000
2014-09-02	21800000000	1830000000	11000000000	12100000000	1010000000	6080000000	22200000000	1870000000	11200000000	18600000000	1560000000	9370000000	11200000000	942000000	5640000000
2014-10-02	21900000000	1840000000	11000000000	12100000000	1020000000	6100000000	22300000000	1870000000	11200000000	18700000000	1570000000	9410000000	11200000000	945000000	5660000000
2014-11-02	22200000000	1870000000	11200000000	12300000000	1040000000	6210000000	22700000000	1910000000	11400000000	19000000000	1600000000	9580000000	11400000000	962000000	5760000000
2014-12-02	22600000000	1900000000	11400000000	12500000000	1050000000	6320000000	23000000000	1940000000	11600000000	19300000000	1630000000	9740000000	11600000000	978000000	5860000000
2/13/2014	22500000000	1900000000	11400000000	12500000000	1050000000	6300000000	23000000000	1930000000	11600000000	19200000000	1620000000	9700000000	11600000000	975000000	5840000000
2/14/2014	23200000000	1960000000	11700000000	12900000000	1080000000	6490000000	23700000000	1990000000	11900000000	19900000000	1670000000	10000000000	11900000000	1010000000	6020000000
2/15/2014	23300000000	1960000000	11800000000	12900000000	1090000000	6520000000	23800000000	2000000000	12000000000	19900000000	1680000000	10100000000	12000000000	1010000000	6050000000
2/16/2014	24500000000	2060000000	12300000000	13600000000	1140000000	6830000000	24900000000	2100000000	12600000000	20900000000	1760000000	10500000000	12600000000	1060000000	6340000000
2/17/2014	25000000000	2110000000	12600000000	13900000000	1170000000	6990000000	25500000000	2150000000	12900000000	21400000000	1800000000	10800000000	12900000000	1080000000	6490000000
2/18/2014	25600000000	2160000000	12900000000	14200000000	1200000000	7160000000	26100000000	2200000000	13200000000	21900000000	1840000000	11000000000	13200000000	1110000000	6640000000
2/19/2014	26800000000	2260000000	13500000000	14900000000	1250000000	7490000000	27300000000	2300000000	13800000000	22900000000	1930000000	11600000000	13800000000	1160000000	6950000000
2/20/2014	23800000000	2310000000	12100000000	13200000000	1280000000	6730000000	24200000000	2360000000	12400000000	20300000000	1980000000	10400000000	12200000000	1190000000	6240000000
2/21/2014	20400000000	2300000000	10600000000	11300000000	1270000000	5870000000	20800000000	2340000000	10800000000	17400000000	1960000000	9040000000	10500000000	1180000000	5440000000
2/22/2014	17100000000	2340000000	9130000000	9490000000	1300000000	5060000000	17500000000	2390000000	9300000000	14600000000	2000000000	7790000000	8800000000	1200000000	4690000000
2/23/2014	13700000000	2350000000	7560000000	7590000000	1300000000	4190000000	14000000000	2400000000	7700000000	11700000000	2010000000	6450000000	7040000000	1210000000	3880000000
2/24/2014	10500000000	2420000000	6140000000	5830000000	1340000000	3400000000	10700000000	2470000000	6260000000	8980000000	2070000000	5240000000	5410000000	1250000000	3160000000
2/25/2014	7080000000	2420000000	4560000000	3920000000	1340000000	2530000000	7220000000	2460000000	4650000000	6050000000	2070000000	3900000000	3640000000	1240000000	2350000000
2/26/2014	2840000000	2390000000	2600000000	1570000000	1320000000	1440000000	2890000000	2430000000	2650000000	2420000000	2040000000	2220000000	1460000000	1230000000	1340000000
2/27/2014	2860000000	2410000000	2620000000	1590000000	1330000000	1450000000	2920000000	2450000000	2670000000	2440000000	2060000000	2240000000	1470000000	1240000000	1350000000
2/28/2014	2970000000	2500000000	2730000000	1650000000	1390000000	1510000000	3030000000	2550000000	2780000000	2540000000	2140000000	2330000000	1530000000	1290000000	1400000000
2014-01-03	2960000000	2490000000	2720000000	1640000000	1380000000	1500000000	3020000000	2540000000	2770000000	2530000000	2130000000	2320000000	1520000000	1280000000	1400000000
2014-02-03	2970000000	2500000000	2720000000	1650000000	1380000000	1510000000	3030000000	2550000000	2770000000	2540000000	2130000000	2320000000	1530000000	1280000000	1400000000
2014-03-03	2950000000	2480000000	2700000000	1630000000	1370000000	1500000000	3000000000	2530000000	2750000000	2520000000	2120000000	2310000000	1510000000	1270000000	1390000000
2014-04-03	2990000000	2520000000	2740000000	1660000000	1400000000	1520000000	3050000000	2570000000	2800000000	2560000000	2150000000	2340000000	1540000000	1300000000	1410000000
2014-05-03	3010000000	2530000000	2760000000	1670000000	1400000000	1530000000	3070000000	2580000000	2810000000	2570000000	2160000000	2350000000	1550000000	1300000000	1420000000
2014-06-03	3060000000	2580000000	2810000000	1700000000	1430000000	1550000000	3120000000	2630000000	2860000000	2610000000	2200000000	2400000000	1570000000	1320000000	1440000000
2014-07-03	3070000000	2580000000	2810000000	1700000000	1430000000	1560000000	3130000000	2630000000	2860000000	2620000000	2200000000	2400000000	1580000000	1330000000	1450000000
2014-08-03	3140000000	2640000000	2870000000	1740000000	1460000000	1590000000	3200000000	2690000000	2930000000	2680000000	2250000000	2450000000	1610000000	1360000000	1480000000
2014-09-03	3250000000	2730000000	2980000000	1800000000	1510000000	1650000000	3310000000	2780000000	3030000000	2770000000	2330000000	2540000000	1670000000	1400000000	1530000000
2014-10-03	3250000000	2730000000	2980000000	1800000000	1520000000	1650000000	3310000000	2790000000	3040000000	2780000000	2340000000	2540000000	1670000000	1410000000	1530000000
2014-11-03	3300000000	2780000000	3030000000	1830000000	1540000000	1680000000	3370000000	2830000000	3090000000	2820000000	2370000000	2590000000	1700000000	1430000000	1560000000
2014-12-03	3380000000	2840000000	3100000000	1870000000	1570000000	1720000000	3440000000	2900000000	3160000000	2880000000	2430000000	2640000000	1740000000	1460000000	1590000000
3/13/2014	3400000000	2860000000	3110000000	1880000000	1580000000	1720000000	3460000000	2910000000	3170000000	2900000000	2440000000	2660000000	1750000000	1470000000	1600000000
3/14/2014	3350000000	2820000000	3070000000	1850000000	1560000000	1700000000	3410000000	2870000000	3130000000	2860000000	2400000000	2620000000	1720000000	1450000000	1580000000
3/15/2014	3390000000	2850000000	3110000000	1880000000	1580000000	1720000000	3460000000	2910000000	3170000000	2900000000	2440000000	2650000000	1740000000	1470000000	1600000000
3/16/2014	3420000000	2880000000	3140000000	1900000000	1600000000	1740000000	3490000000	2940000000	3200000000	2920000000	2460000000	2680000000	1760000000	1480000000	1610000000
3/17/2014	3510000000	2950000000	3220000000	1940000000	1640000000	1780000000	3580000000	3010000000	3280000000	3000000000	2520000000	2750000000	1800000000	1520000000	1650000000
3/18/2014	3490000000	2940000000	3200000000	1940000000	1630000000	1770000000	3560000000	3000000000	3260000000	2980000000	2510000000	2740000000	1800000000	1510000000	1650000000
3/19/2014	3480000000	2930000000	3190000000	1930000000	1620000000	1770000000	3550000000	2990000000	3250000000	2980000000	2500000000	2730000000	1790000000	1510000000	1640000000
3/20/2014	3530000000	2970000000	3240000000	1960000000	1650000000	1790000000	3600000000	3030000000	3300000000	3020000000	2540000000	2770000000	1820000000	1530000000	1660000000
3/21/2014	3700000000	3120000000	3390000000	2050000000	1730000000	1880000000	3770000000	3180000000	3460000000	3160000000	2660000000	2900000000	1900000000	1600000000	1740000000
3/22/2014	3720000000	3130000000	3410000000	2060000000	1730000000	1890000000	3790000000	3190000000	3470000000	3180000000	2670000000	2910000000	1910000000	1610000000	1750000000
3/23/2014	3850000000	3240000000	3530000000	2140000000	1800000000	1960000000	3930000000	3310000000	3600000000	3290000000	2770000000	3020000000	1980000000	1670000000	1820000000
3/24/2014	3950000000	3320000000	3620000000	2190000000	1840000000	2000000000	4020000000	3380000000	3690000000	3370000000	2840000000	3090000000	2030000000	1710000000	1860000000
3/25/2014	4070000000	3430000000	3730000000	2250000000	1900000000	2070000000	4150000000	3490000000	3800000000	3480000000	2930000000	3190000000	2090000000	1760000000	1920000000
3/26/2014	4160000000	3500000000	3810000000	2300000000	1940000000	2110000000	4240000000	3560000000	3880000000	3550000000	2990000000	3250000000	2140000000	1800000000	1960000000
3/27/2014	4240000000	3570000000	3890000000	2350000000	1980000000	2150000000	4320000000	3640000000	3960000000	3620000000	3050000000	3320000000	2180000000	1830000000	2000000000
3/28/2014	4300000000	3620000000	3940000000	2380000000	2010000000	2180000000	4380000000	3690000000	4020000000	3670000000	3090000000	3370000000	2210000000	1860000000	2030000000
3/29/2014	4420000000	3720000000	4050000000	2450000000	2060000000	2240000000	4500000000	3790000000	4130000000	3770000000	3170000000	3460000000	2270000000	1910000000	2080000000
3/30/2014	4260000000	3590000000	3910000000	2360000000	1990000000	2160000000	4340000000	3650000000	3980000000	3640000000	3060000000	3340000000	2190000000	1840000000	2010000000
3/31/2014	4330000000	3650000000	3970000000	2400000000	2020000000	2200000000	4410000000	3710000000	4050000000	3700000000	3110000000	3390000000	2230000000	1870000000	2040000000
2014-01-04	4380000000	3690000000	4020000000	2430000000	2040000000	2230000000	4470000000	3760000000	4090000000	3740000000	3150000000	3430000000	2250000000	1900000000	2070000000
2014-02-04	4530000000	3810000000	4150000000	2510000000	2110000000	2300000000	4610000000	3880000000	4230000000	3860000000	3250000000	3540000000	2330000000	1960000000	2130000000
2014-03-04	4640000000	3910000000	4250000000	2570000000	2160000000	2360000000	4730000000	3980000000	4340000000	3960000000	3340000000	3630000000	2390000000	2010000000	2190000000
2014-04-04	4720000000	3970000000	4330000000	2610000000	2200000000	2400000000	4810000000	4050000000	4410000000	4030000000	3390000000	3700000000	2430000000	2040000000	2220000000
2014-05-04	4780000000	4020000000	4380000000	2650000000	2230000000	2430000000	4870000000	4100000000	4460000000	4080000000	3440000000	3740000000	2460000000	2070000000	2250000000
2014-06-04	4950000000	4160000000	4530000000	2740000000	2310000000	2510000000	5040000000	4240000000	4620000000	4220000000	3560000000	3870000000	2540000000	2140000000	2330000000
2014-07-04	4960000000	4180000000	4550000000	2750000000	2310000000	2520000000	5060000000	4260000000	4640000000	4240000000	3570000000	3890000000	2550000000	2150000000	2340000000
2014-08-04	4940000000	4160000000	4530000000	2730000000	2300000000	2510000000	5030000000	4230000000	4610000000	4220000000	3550000000	3860000000	2540000000	2140000000	2330000000
2014-09-04	4940000000	4150000000	4520000000	2730000000	2300000000	2510000000	5030000000	4230000000	4610000000	4220000000	3550000000	3860000000	2540000000	2140000000	2330000000
2014-10-04	4880000000	4110000000	4470000000	2700000000	2280000000	2480000000	4970000000	4190000000	4560000000	4170000000	3510000000	3820000000	2510000000	2110000000	2300000000
2014-11-04	4920000000	4150000000	4510000000	2730000000	2300000000	2500000000	5020000000	4220000000	4600000000	4210000000	3540000000	3860000000	2530000000	2130000000	2320000000
2014-12-04	4950000000	4160000000	4530000000	2740000000	2310000000	2510000000	5040000000	4240000000	4620000000	4220000000	3560000000	3870000000	2540000000	2140000000	2330000000
4/13/2014	5110000000	4300000000	4690000000	2830000000	2380000000	2600000000	5210000000	4380000000	4770000000	4360000000	3670000000	4000000000	2630000000	2210000000	2410000000
4/14/2014	5300000000	4460000000	4860000000	2940000000	2470000000	2690000000	5400000000	4550000000	4950000000	4530000000	3810000000	4150000000	2730000000	2290000000	2500000000
4/15/2014	5520000000	4650000000	5060000000	3060000000	2580000000	2800000000	5630000000	4740000000	5160000000	4720000000	3970000000	4320000000	2840000000	2390000000	2600000000
4/16/2014	5510000000	4640000000	5050000000	3050000000	2570000000	2800000000	5620000000	4730000000	5150000000	4710000000	3960000000	4320000000	2830000000	2390000000	2600000000
4/17/2014	5610000000	4720000000	5140000000	3110000000	2610000000	2850000000	5710000000	4810000000	5240000000	4790000000	4030000000	4390000000	2880000000	2430000000	2640000000
4/18/2014	5670000000	4770000000	5200000000	3140000000	2640000000	2880000000	5780000000	4860000000	5290000000	4840000000	4070000000	4440000000	2910000000	2450000000	2670000000
4/19/2014	5760000000	4850000000	5280000000	3190000000	2690000000	2930000000	5870000000	4940000000	5380000000	4920000000	4140000000	4510000000	2960000000	2490000000	2710000000
4/20/2014	5830000000	4910000000	5350000000	3230000000	2720000000	2960000000	5950000000	5000000000	5450000000	4980000000	4190000000	4570000000	3000000000	2520000000	2750000000
4/21/2014	5840000000	4920000000	5360000000	3240000000	2720000000	2970000000	5950000000	5010000000	5460000000	4990000000	4200000000	4570000000	3000000000	2530000000	2750000000
4/22/2014	5810000000	4890000000	5330000000	3220000000	2710000000	2950000000	5920000000	4990000000	5430000000	4970000000	4180000000	4550000000	2990000000	2520000000	2740000000
4/23/2014	5950000000	5010000000	5450000000	3300000000	2770000000	3020000000	6060000000	5100000000	5560000000	5080000000	4280000000	4660000000	3060000000	2570000000	2800000000
4/24/2014	5930000000	4990000000	5440000000	3290000000	2770000000	3010000000	6050000000	5090000000	5540000000	5070000000	4260000000	4640000000	3050000000	2570000000	2800000000
4/25/2014	6050000000	5090000000	5540000000	3350000000	2820000000	3070000000	6160000000	5190000000	5650000000	5160000000	4350000000	4730000000	3110000000	2620000000	2850000000
4/26/2014	6070000000	5110000000	5560000000	3360000000	2830000000	3080000000	6180000000	5200000000	5670000000	5180000000	4360000000	4750000000	3120000000	2630000000	2860000000
4/27/2014	6060000000	5100000000	5560000000	3360000000	2830000000	3080000000	6180000000	5200000000	5660000000	5180000000	4360000000	4750000000	3120000000	2620000000	2860000000
4/28/2014	5960000000	5020000000	5470000000	3300000000	2780000000	3030000000	6080000000	5120000000	5570000000	5090000000	4290000000	4670000000	3070000000	2580000000	2810000000
4/29/2014	6060000000	5100000000	5560000000	3360000000	2830000000	3080000000	6180000000	5200000000	5660000000	5180000000	4360000000	4750000000	3120000000	2620000000	2860000000
4/30/2014	6020000000	5070000000	5520000000	3340000000	2810000000	3060000000	6140000000	5160000000	5620000000	5140000000	4330000000	4710000000	3090000000	2600000000	2840000000
2014-01-05	6290000000	5290000000	5760000000	3480000000	2930000000	3190000000	6410000000	5390000000	5870000000	5370000000	4520000000	4920000000	3230000000	2720000000	2960000000
2014-02-05	6300000000	5300000000	5770000000	3490000000	2940000000	3200000000	6420000000	5400000000	5880000000	5380000000	4530000000	4930000000	3240000000	2730000000	2970000000
2014-03-05	6300000000	5300000000	5770000000	3490000000	2940000000	3200000000	6420000000	5400000000	5880000000	5380000000	4530000000	4930000000	3240000000	2720000000	2970000000
2014-04-05	6280000000	5280000000	5750000000	3480000000	2930000000	3190000000	6400000000	5380000000	5860000000	5360000000	4510000000	4910000000	3230000000	2720000000	2960000000
2014-05-05	6230000000	5250000000	5710000000	3450000000	2910000000	3170000000	6350000000	5350000000	5820000000	5320000000	4480000000	4880000000	3200000000	2700000000	2940000000
2014-06-05	6490000000	5460000000	5950000000	3600000000	3030000000	3300000000	6610000000	5570000000	6060000000	5540000000	4670000000	5080000000	3340000000	2810000000	3060000000
2014-07-05	6620000000	5570000000	6070000000	3670000000	3090000000	3360000000	6750000000	5680000000	6190000000	5660000000	4760000000	5180000000	3400000000	2860000000	3120000000
2014-08-05	6570000000	5530000000	6020000000	3640000000	3060000000	3340000000	6690000000	5630000000	6140000000	5610000000	4720000000	5140000000	3380000000	2840000000	3090000000
2014-09-05	6620000000	5570000000	6070000000	3670000000	3090000000	3360000000	6750000000	5680000000	6190000000	5660000000	4760000000	5180000000	3400000000	2860000000	3120000000
2014-10-05	6840000000	5760000000	6270000000	3790000000	3190000000	3480000000	6970000000	5870000000	6390000000	5840000000	4920000000	5360000000	3520000000	2960000000	3220000000
2014-11-05	6850000000	5760000000	6280000000	3790000000	3190000000	3480000000	6980000000	5870000000	6400000000	5850000000	4920000000	5360000000	3520000000	2960000000	3230000000
2014-12-05	7130000000	6000000000	6540000000	3950000000	3320000000	3620000000	7270000000	6110000000	6660000000	6090000000	5120000000	5580000000	3660000000	3080000000	3360000000
5/13/2014	7040000000	5930000000	6450000000	3900000000	3280000000	3580000000	7180000000	6040000000	6580000000	6010000000	5060000000	5510000000	3620000000	3050000000	3320000000
5/14/2014	7080000000	5960000000	6490000000	3920000000	3300000000	3600000000	7220000000	6080000000	6620000000	6050000000	5090000000	5550000000	3640000000	3060000000	3340000000
5/15/2014	7220000000	6070000000	6610000000	4000000000	3360000000	3660000000	7350000000	6190000000	6740000000	6160000000	5190000000	5650000000	3710000000	3120000000	3400000000
5/16/2014	7400000000	6230000000	6780000000	4100000000	3450000000	3760000000	7540000000	6340000000	6910000000	6320000000	5320000000	5790000000	3800000000	3200000000	3490000000
5/17/2014	7470000000	6290000000	6850000000	4140000000	3480000000	3790000000	7610000000	6410000000	6980000000	6380000000	5370000000	5850000000	3840000000	3230000000	3520000000
5/18/2014	7700000000	6480000000	7060000000	4270000000	3590000000	3910000000	7850000000	6600000000	7190000000	6580000000	5530000000	6030000000	3960000000	3330000000	3630000000
5/19/2014	7780000000	6550000000	7140000000	4310000000	3630000000	3950000000	7930000000	6680000000	7270000000	6650000000	5600000000	6090000000	4000000000	3370000000	3670000000
5/20/2014	7880000000	6640000000	7230000000	4370000000	3680000000	4000000000	8030000000	6760000000	7360000000	6730000000	5670000000	6170000000	4050000000	3410000000	3710000000
5/21/2014	8050000000	6770000000	7380000000	4460000000	3750000000	4090000000	8200000000	6900000000	7520000000	6870000000	5790000000	6300000000	4140000000	3480000000	3790000000
5/22/2014	8060000000	6780000000	7380000000	4460000000	3760000000	4090000000	8210000000	6910000000	7520000000	6880000000	5790000000	6310000000	4140000000	3480000000	3800000000
5/23/2014	7950000000	6690000000	7290000000	4400000000	3710000000	4040000000	8100000000	6820000000	7430000000	6790000000	5710000000	6220000000	4090000000	3440000000	3750000000
5/24/2014	7920000000	6660000000	7260000000	4390000000	3690000000	4020000000	8070000000	6790000000	7400000000	6760000000	5690000000	6200000000	4070000000	3430000000	3730000000
5/25/2014	8040000000	6760000000	7370000000	4450000000	3750000000	4080000000	8190000000	6890000000	7510000000	6860000000	5780000000	6290000000	4130000000	3480000000	3790000000
5/26/2014	8160000000	6870000000	7480000000	4520000000	3800000000	4140000000	8320000000	7000000000	7620000000	6970000000	5870000000	6390000000	4190000000	3530000000	3840000000
5/27/2014	8050000000	6780000000	7380000000	4460000000	3750000000	4090000000	8200000000	6910000000	7520000000	6880000000	5790000000	6300000000	4140000000	3480000000	3790000000
5/28/2014	8210000000	6910000000	7530000000	4550000000	3830000000	4170000000	8370000000	7050000000	7670000000	7020000000	5900000000	6430000000	4220000000	3550000000	3870000000
5/29/2014	8180000000	6880000000	7500000000	4530000000	3810000000	4150000000	8330000000	7010000000	7640000000	6980000000	5880000000	6400000000	4200000000	3540000000	3850000000
5/30/2014	8390000000	7060000000	7690000000	4650000000	3910000000	4260000000	8550000000	7200000000	7840000000	7170000000	6030000000	6570000000	4310000000	3630000000	3950000000
5/31/2014	8430000000	7090000000	7730000000	4670000000	3930000000	4280000000	8590000000	7230000000	7870000000	7200000000	6060000000	6600000000	4330000000	3650000000	3970000000
2014-01-06	8540000000	7190000000	7830000000	4730000000	3980000000	4340000000	8700000000	7320000000	7970000000	7290000000	6140000000	6680000000	4390000000	3690000000	4020000000
2014-02-06	8810000000	7420000000	8080000000	4880000000	4110000000	4470000000	8980000000	7560000000	8230000000	7520000000	6330000000	6900000000	4530000000	3810000000	4150000000
2014-03-06	9140000000	7690000000	8380000000	5060000000	4260000000	4640000000	9310000000	7840000000	8540000000	7800000000	6570000000	7150000000	4700000000	3950000000	4310000000
2014-04-06	9230000000	7770000000	8460000000	5110000000	4300000000	4690000000	9410000000	7920000000	8620000000	7880000000	6640000000	7230000000	4750000000	3990000000	4350000000
2014-05-06	9340000000	7860000000	8560000000	5170000000	4350000000	4740000000	9510000000	8010000000	8720000000	7970000000	6710000000	7310000000	4800000000	4040000000	4400000000
2014-06-06	9250000000	7790000000	8480000000	5130000000	4310000000	4700000000	9430000000	7940000000	8640000000	7900000000	6650000000	7240000000	4760000000	4000000000	4360000000
2014-07-06	9470000000	7970000000	8680000000	5240000000	4410000000	4810000000	9650000000	8120000000	8840000000	8080000000	6800000000	7410000000	4870000000	4100000000	4460000000
2014-08-06	9290000000	7820000000	8520000000	5150000000	4330000000	4720000000	9470000000	7970000000	8680000000	7940000000	6680000000	7280000000	4780000000	4020000000	4380000000
2014-09-06	9160000000	7710000000	8390000000	5070000000	4270000000	4650000000	9330000000	7850000000	8550000000	7820000000	6580000000	7170000000	4710000000	3960000000	4310000000
2014-10-06	9230000000	7770000000	8460000000	5120000000	4310000000	4690000000	9410000000	7920000000	8620000000	7890000000	6640000000	7230000000	4750000000	3990000000	4350000000
2014-11-06	9100000000	7660000000	8340000000	5040000000	4240000000	4620000000	9270000000	7810000000	8500000000	7770000000	6540000000	7130000000	4680000000	3940000000	4290000000
2014-12-06	9410000000	7920000000	8620000000	5210000000	4390000000	4780000000	9580000000	8070000000	8790000000	8030000000	6760000000	7360000000	4830000000	4070000000	4430000000
6/13/2014	9620000000	8090000000	8820000000	5330000000	4480000000	4880000000	9800000000	8250000000	8980000000	8210000000	6910000000	7530000000	4940000000	4160000000	4530000000
6/14/2014	9820000000	8260000000	9000000000	5440000000	4580000000	4990000000	10000000000	8420000000	9170000000	8390000000	7060000000	7690000000	5050000000	4250000000	4630000000
6/15/2014	10300000000	8660000000	9440000000	5700000000	4800000000	5230000000	10500000000	8830000000	9610000000	8790000000	7400000000	8060000000	5290000000	4450000000	4850000000
6/16/2014	10600000000	8900000000	9690000000	5860000000	4930000000	5370000000	10800000000	9070000000	9880000000	9030000000	7600000000	8280000000	5440000000	4570000000	4980000000
6/17/2014	10700000000	9030000000	9830000000	5940000000	5000000000	5450000000	10900000000	9200000000	10000000000	9160000000	7710000000	8390000000	5510000000	4640000000	5050000000
6/18/2014	11000000000	9260000000	10100000000	6100000000	5130000000	5590000000	11200000000	9440000000	10300000000	9400000000	7910000000	8610000000	5660000000	4760000000	5180000000
6/19/2014	11200000000	9400000000	10200000000	6190000000	5210000000	5670000000	11400000000	9580000000	10400000000	9540000000	8030000000	8740000000	5740000000	4830000000	5260000000
6/20/2014	11600000000	9770000000	10600000000	6430000000	5410000000	5900000000	11800000000	9960000000	10800000000	9910000000	8350000000	9090000000	5970000000	5020000000	5470000000
6/21/2014	11900000000	10000000000	10900000000	6600000000	5560000000	6050000000	12100000000	10200000000	11100000000	10200000000	8570000000	9330000000	6130000000	5160000000	5610000000
6/22/2014	12100000000	10100000000	11100000000	6680000000	5620000000	6120000000	12300000000	10300000000	11300000000	10300000000	8670000000	9440000000	6200000000	5220000000	5680000000
6/23/2014	12200000000	10200000000	11200000000	6750000000	5680000000	6180000000	12400000000	10400000000	11400000000	10400000000	8750000000	9530000000	6260000000	5270000000	5740000000
6/24/2014	12500000000	10500000000	11400000000	6900000000	5810000000	6320000000	12700000000	10700000000	11600000000	10600000000	8950000000	9750000000	6400000000	5390000000	5870000000
6/25/2014	12800000000	10700000000	11700000000	7080000000	5960000000	6490000000	13000000000	11000000000	11900000000	10900000000	9180000000	10000000000	6560000000	5530000000	6020000000
6/26/2014	12800000000	10800000000	11700000000	7100000000	5970000000	6510000000	13100000000	11000000000	12000000000	10900000000	9210000000	10000000000	6590000000	5540000000	6040000000
6/27/2014	12900000000	10900000000	11800000000	7160000000	6030000000	6560000000	13200000000	11100000000	12100000000	11000000000	9290000000	10100000000	6640000000	5590000000	6090000000
6/28/2014	12900000000	10800000000	11800000000	7140000000	6010000000	6540000000	13100000000	11000000000	12000000000	11000000000	9260000000	10100000000	6620000000	5570000000	6070000000
6/29/2014	12900000000	10900000000	11800000000	7140000000	6010000000	6550000000	13100000000	11100000000	12000000000	11000000000	9270000000	10100000000	6630000000	5580000000	6080000000
6/30/2014	12800000000	10800000000	11700000000	7080000000	5960000000	6490000000	13000000000	11000000000	11900000000	10900000000	9190000000	10000000000	6570000000	5530000000	6020000000
2014-01-07	12600000000	10600000000	11500000000	6960000000	5860000000	6380000000	12800000000	10800000000	11700000000	10700000000	9030000000	9830000000	6460000000	5440000000	5920000000
2014-02-07	12400000000	9100000000	10600000000	6870000000	5040000000	5900000000	12600000000	9280000000	10800000000	10600000000	7770000000	9090000000	6380000000	4680000000	5470000000
2014-03-07	12400000000	7770000000	9930000000	6890000000	4300000000	5500000000	12700000000	7910000000	10100000000	10600000000	6630000000	8480000000	6390000000	3990000000	5100000000
2014-04-07	12500000000	6230000000	9140000000	6940000000	3450000000	5060000000	12800000000	6350000000	9310000000	10700000000	5320000000	7810000000	6440000000	3200000000	4700000000
2014-05-07	12600000000	4820000000	8400000000	6990000000	2670000000	4660000000	12900000000	4910000000	8560000000	10800000000	4110000000	7180000000	6480000000	2480000000	4320000000
2014-06-07	12600000000	3400000000	7610000000	6970000000	1880000000	4220000000	12800000000	3460000000	7760000000	10700000000	2900000000	6500000000	6460000000	1750000000	3910000000
2014-07-07	12800000000	2120000000	7020000000	7090000000	1180000000	3890000000	13000000000	2160000000	7160000000	10900000000	1810000000	6000000000	6580000000	1090000000	3610000000
2014-08-07	13000000000	839000000	6420000000	7210000000	465000000	3560000000	13300000000	855000000	6540000000	11100000000	716000000	5480000000	6690000000	431000000	3300000000
2014-09-07	13400000000	862000000	6600000000	7410000000	478000000	3660000000	13600000000	879000000	6730000000	11400000000	736000000	5640000000	6880000000	443000000	3390000000
2014-10-07	13500000000	870000000	6660000000	7480000000	482000000	3690000000	13800000000	887000000	6790000000	11500000000	743000000	5690000000	6940000000	447000000	3430000000
2014-11-07	13400000000	862000000	6600000000	7410000000	478000000	3660000000	13600000000	879000000	6730000000	11400000000	736000000	5640000000	6880000000	443000000	3390000000
2014-12-07	13400000000	867000000	6640000000	7450000000	480000000	3680000000	13700000000	883000000	6760000000	11500000000	740000000	5670000000	6910000000	445000000	3410000000
7/13/2014	13700000000	885000000	6780000000	7610000000	490000000	3750000000	14000000000	902000000	6910000000	11700000000	756000000	5790000000	7060000000	455000000	3480000000
7/14/2014	13600000000	876000000	6710000000	7530000000	486000000	3720000000	13900000000	893000000	6840000000	11600000000	748000000	5730000000	6990000000	450000000	3450000000
7/15/2014	13800000000	888000000	6800000000	7630000000	492000000	3770000000	14000000000	904000000	6930000000	11800000000	758000000	5800000000	7080000000	456000000	3490000000
7/16/2014	13600000000	873000000	6690000000	7510000000	484000000	3700000000	13800000000	890000000	6810000000	11600000000	746000000	5710000000	6970000000	449000000	3440000000
7/17/2014	13900000000	896000000	6860000000	7710000000	497000000	3800000000	14200000000	913000000	6990000000	11900000000	765000000	5860000000	7150000000	461000000	3530000000
7/18/2014	14200000000	914000000	6990000000	7850000000	506000000	3880000000	14400000000	931000000	7130000000	12100000000	780000000	5970000000	7290000000	470000000	3600000000
7/19/2014	14500000000	934000000	7150000000	8030000000	517000000	3960000000	14800000000	952000000	7290000000	12400000000	798000000	6110000000	7450000000	480000000	3680000000
7/20/2014	14400000000	930000000	7120000000	7990000000	515000000	3940000000	14700000000	947000000	7250000000	12300000000	794000000	6080000000	7420000000	478000000	3660000000
7/21/2014	14700000000	946000000	7250000000	8140000000	524000000	4010000000	15000000000	964000000	7380000000	12500000000	808000000	6190000000	7550000000	486000000	3720000000
7/22/2014	14500000000	932000000	7140000000	8010000000	516000000	3950000000	14700000000	950000000	7270000000	12400000000	796000000	6100000000	7440000000	479000000	3670000000
7/23/2014	14500000000	934000000	7150000000	8030000000	517000000	3960000000	14800000000	952000000	7290000000	12400000000	798000000	6110000000	7450000000	480000000	3680000000
7/24/2014	14100000000	910000000	6970000000	7820000000	504000000	3860000000	14400000000	927000000	7100000000	12100000000	777000000	5950000000	7260000000	468000000	3580000000
7/25/2014	14000000000	903000000	6920000000	7770000000	500000000	3830000000	14300000000	921000000	7050000000	12000000000	771000000	5910000000	7200000000	464000000	3560000000
7/26/2014	13600000000	876000000	6710000000	7530000000	486000000	3720000000	13900000000	893000000	6840000000	11600000000	749000000	5730000000	6990000000	451000000	3450000000
7/27/2014	13700000000	885000000	6780000000	7610000000	490000000	3750000000	14000000000	902000000	6910000000	11700000000	756000000	5790000000	7060000000	455000000	3480000000
7/28/2014	13800000000	891000000	6820000000	7660000000	494000000	3780000000	14100000000	908000000	6950000000	11800000000	761000000	5830000000	7110000000	458000000	3510000000
7/29/2014	14100000000	907000000	6940000000	7800000000	502000000	3850000000	14300000000	924000000	7080000000	12000000000	775000000	5930000000	7230000000	466000000	3570000000
7/30/2014	14600000000	940000000	7200000000	8080000000	521000000	3990000000	14900000000	958000000	7340000000	12500000000	803000000	6150000000	7500000000	483000000	3700000000
7/31/2014	14900000000	960000000	7350000000	8250000000	532000000	4070000000	15200000000	978000000	7490000000	12700000000	820000000	6280000000	7660000000	493000000	3780000000
2014-01-08	15000000000	964000000	7380000000	8290000000	534000000	4090000000	15200000000	983000000	7520000000	12800000000	823000000	6300000000	7690000000	496000000	3790000000
2014-02-08	15400000000	990000000	7580000000	8510000000	549000000	4200000000	15700000000	1010000000	7730000000	13100000000	846000000	6480000000	7900000000	509000000	3900000000
2014-03-08	15400000000	991000000	7590000000	8520000000	549000000	4200000000	15700000000	1010000000	7730000000	13100000000	847000000	6480000000	7910000000	510000000	3900000000
2014-04-08	15100000000	971000000	7440000000	8350000000	538000000	4120000000	15400000000	990000000	7580000000	12900000000	830000000	6350000000	7750000000	499000000	3820000000
2014-05-08	14900000000	959000000	7340000000	8240000000	531000000	4070000000	15200000000	977000000	7480000000	12700000000	819000000	6270000000	7650000000	493000000	3770000000
2014-06-08	14800000000	952000000	7290000000	8180000000	527000000	4040000000	15000000000	970000000	7420000000	12600000000	813000000	6220000000	7590000000	489000000	3750000000
2014-07-08	14900000000	957000000	7330000000	8230000000	530000000	4060000000	15100000000	975000000	7470000000	12700000000	817000000	6260000000	7630000000	492000000	3770000000
2014-08-08	15000000000	964000000	7380000000	8290000000	534000000	4090000000	15200000000	983000000	7520000000	12800000000	823000000	6300000000	7690000000	496000000	3790000000
2014-09-08	15400000000	990000000	7580000000	8510000000	549000000	4200000000	15700000000	1010000000	7720000000	13100000000	846000000	6470000000	7900000000	509000000	3900000000
2014-10-08	15800000000	1020000000	7800000000	8760000000	565000000	4320000000	16100000000	1040000000	7950000000	13500000000	870000000	6660000000	8130000000	524000000	4010000000
2014-11-08	16700000000	1080000000	8240000000	9260000000	596000000	4570000000	17000000000	1100000000	8400000000	14300000000	920000000	7040000000	8590000000	553000000	4240000000
2014-12-08	17400000000	1120000000	8580000000	9630000000	621000000	4750000000	17700000000	1140000000	8740000000	14800000000	957000000	7320000000	8930000000	576000000	4410000000
8/13/2014	17200000000	1110000000	8500000000	9540000000	615000000	4710000000	17600000000	1130000000	8660000000	14700000000	948000000	7260000000	8850000000	571000000	4370000000
8/14/2014	17600000000	1140000000	8700000000	9770000000	630000000	4820000000	18000000000	1160000000	8870000000	15100000000	971000000	7430000000	9070000000	584000000	4470000000
8/15/2014	17800000000	1140000000	8760000000	9840000000	634000000	4850000000	18100000000	1170000000	8930000000	15200000000	977000000	7480000000	9130000000	588000000	4500000000
8/16/2014	17400000000	1120000000	8590000000	9640000000	621000000	4760000000	17700000000	1140000000	8750000000	14900000000	958000000	7330000000	8950000000	577000000	4410000000
8/17/2014	17300000000	1120000000	8540000000	9590000000	618000000	4730000000	17600000000	1140000000	8700000000	14800000000	952000000	7290000000	8890000000	573000000	4390000000
8/18/2014	17500000000	1130000000	8650000000	9720000000	626000000	4790000000	17900000000	1150000000	8820000000	15000000000	965000000	7390000000	9010000000	581000000	4450000000
8/19/2014	17800000000	1150000000	8790000000	9870000000	636000000	4870000000	18200000000	1170000000	8960000000	15200000000	981000000	7510000000	9160000000	590000000	4520000000
8/20/2014	18700000000	1200000000	9220000000	10400000000	667000000	5110000000	19000000000	1230000000	9400000000	16000000000	1030000000	7880000000	9610000000	619000000	4740000000
8/21/2014	19000000000	1220000000	9360000000	10500000000	678000000	5190000000	19300000000	1250000000	9540000000	16200000000	1040000000	8000000000	9750000000	629000000	4810000000
8/22/2014	19300000000	1250000000	9540000000	10700000000	691000000	5290000000	19700000000	1270000000	9720000000	16500000000	1060000000	8150000000	9940000000	641000000	4910000000
8/23/2014	19900000000	1280000000	9820000000	11000000000	710000000	5440000000	20300000000	1310000000	10000000000	17000000000	1100000000	8380000000	10200000000	659000000	5050000000
8/24/2014	20000000000	1290000000	9870000000	11100000000	714000000	5470000000	20400000000	1310000000	10100000000	17100000000	1100000000	8420000000	10300000000	662000000	5070000000
8/25/2014	19500000000	1260000000	9630000000	10800000000	697000000	5330000000	19900000000	1280000000	9810000000	16700000000	1070000000	8220000000	10000000000	646000000	4950000000
8/26/2014	16900000000	1270000000	8440000000	9370000000	705000000	4680000000	17200000000	1300000000	8600000000	14400000000	1090000000	7210000000	8690000000	654000000	4340000000
8/27/2014	14100000000	1270000000	7170000000	7830000000	705000000	3970000000	14400000000	1300000000	7310000000	12100000000	1090000000	6120000000	7260000000	654000000	3680000000
8/28/2014	11400000000	1280000000	5930000000	6330000000	710000000	3290000000	11600000000	1310000000	6050000000	9760000000	1100000000	5070000000	5870000000	659000000	3050000000
8/29/2014	8860000000	1300000000	4770000000	4910000000	719000000	2640000000	9030000000	1320000000	4860000000	7570000000	1110000000	4070000000	4550000000	667000000	2450000000
8/30/2014	6220000000	1320000000	3570000000	3450000000	731000000	1980000000	6340000000	1350000000	3640000000	5310000000	1130000000	3050000000	3200000000	679000000	1840000000
8/31/2014	3880000000	1370000000	2520000000	2150000000	759000000	1400000000	3950000000	1400000000	2570000000	3310000000	1170000000	2160000000	1990000000	704000000	1300000000
2014-01-09	1650000000	1390000000	1520000000	916000000	771000000	840000000	1690000000	1420000000	1540000000	1410000000	1190000000	1290000000	850000000	716000000	779000000
2014-02-09	1650000000	1390000000	1510000000	913000000	769000000	837000000	1680000000	1410000000	1540000000	1410000000	1180000000	1290000000	847000000	713000000	777000000
2014-03-09	1680000000	1420000000	1540000000	933000000	785000000	855000000	1720000000	1440000000	1570000000	1440000000	1210000000	1320000000	865000000	728000000	793000000
2014-04-09	1700000000	1430000000	1550000000	939000000	790000000	861000000	1730000000	1450000000	1580000000	1450000000	1220000000	1330000000	871000000	733000000	799000000
2014-05-09	1690000000	1420000000	1550000000	937000000	788000000	859000000	1720000000	1450000000	1580000000	1440000000	1220000000	1320000000	869000000	731000000	797000000
2014-06-09	1720000000	1450000000	1580000000	955000000	804000000	875000000	1760000000	1480000000	1610000000	1470000000	1240000000	1350000000	886000000	746000000	812000000
2014-07-09	1710000000	1440000000	1570000000	947000000	797000000	868000000	1740000000	1470000000	1600000000	1460000000	1230000000	1340000000	878000000	739000000	805000000
2014-08-09	1720000000	1450000000	1580000000	953000000	802000000	874000000	1750000000	1480000000	1610000000	1470000000	1240000000	1350000000	885000000	745000000	811000000
2014-09-09	1720000000	1450000000	1580000000	953000000	802000000	873000000	1750000000	1470000000	1610000000	1470000000	1240000000	1350000000	884000000	744000000	810000000
2014-10-09	1700000000	1430000000	1560000000	942000000	793000000	864000000	1730000000	1460000000	1590000000	1450000000	1220000000	1330000000	874000000	736000000	801000000
2014-11-09	1720000000	1450000000	1580000000	953000000	802000000	873000000	1750000000	1470000000	1610000000	1470000000	1240000000	1350000000	884000000	744000000	810000000
2014-12-09	1730000000	1460000000	1590000000	960000000	808000000	880000000	1770000000	1490000000	1620000000	1480000000	1250000000	1360000000	891000000	750000000	817000000
9/13/2014	1740000000	1470000000	1600000000	965000000	812000000	884000000	1770000000	1490000000	1630000000	1490000000	1250000000	1360000000	895000000	753000000	820000000
9/14/2014	1770000000	1490000000	1620000000	979000000	824000000	898000000	1800000000	1520000000	1650000000	1510000000	1270000000	1380000000	909000000	765000000	833000000
9/15/2014	1810000000	1520000000	1660000000	1000000000	845000000	920000000	1850000000	1550000000	1690000000	1550000000	1300000000	1420000000	931000000	784000000	853000000
9/16/2014	1870000000	1580000000	1720000000	1040000000	874000000	952000000	1910000000	1610000000	1750000000	1600000000	1350000000	1470000000	963000000	811000000	883000000
9/17/2014	1950000000	1640000000	1780000000	1080000000	907000000	988000000	1980000000	1670000000	1820000000	1660000000	1400000000	1520000000	1000000000	841000000	916000000
9/18/2014	1980000000	1670000000	1820000000	1100000000	925000000	1010000000	2020000000	1700000000	1850000000	1690000000	1430000000	1550000000	1020000000	858000000	935000000
9/19/2014	2030000000	1710000000	1860000000	1130000000	948000000	1030000000	2070000000	1740000000	1900000000	1740000000	1460000000	1590000000	1050000000	880000000	958000000
9/20/2014	2050000000	1720000000	1880000000	1130000000	954000000	1040000000	2080000000	1750000000	1910000000	1750000000	1470000000	1600000000	1050000000	885000000	964000000
9/21/2014	2060000000	1730000000	1880000000	1140000000	959000000	1040000000	2100000000	1760000000	1920000000	1760000000	1480000000	1610000000	1060000000	889000000	969000000
9/22/2014	2070000000	1740000000	1900000000	1150000000	967000000	1050000000	2110000000	1780000000	1940000000	1770000000	1490000000	1620000000	1070000000	897000000	977000000
9/23/2014	2040000000	1710000000	1870000000	1130000000	950000000	1030000000	2080000000	1750000000	1900000000	1740000000	1460000000	1590000000	1050000000	881000000	960000000
9/24/2014	1990000000	1670000000	1820000000	1100000000	926000000	1010000000	2020000000	1700000000	1860000000	1700000000	1430000000	1550000000	1020000000	859000000	936000000
9/25/2014	1980000000	1670000000	1820000000	1100000000	924000000	1010000000	2020000000	1700000000	1850000000	1690000000	1420000000	1550000000	1020000000	857000000	934000000
9/26/2014	1960000000	1650000000	1790000000	1080000000	912000000	993000000	1990000000	1680000000	1830000000	1670000000	1410000000	1530000000	1000000000	846000000	921000000
9/27/2014	1920000000	1620000000	1760000000	1060000000	896000000	975000000	1960000000	1650000000	1790000000	1640000000	1380000000	1500000000	987000000	831000000	905000000
9/28/2014	1900000000	1600000000	1740000000	1050000000	885000000	964000000	1930000000	1630000000	1770000000	1620000000	1360000000	1490000000	976000000	821000000	894000000
9/29/2014	1880000000	1590000000	1730000000	1040000000	878000000	956000000	1920000000	1620000000	1760000000	1610000000	1350000000	1470000000	968000000	815000000	887000000
9/30/2014	1930000000	1630000000	1770000000	1070000000	900000000	981000000	1970000000	1660000000	1800000000	1650000000	1390000000	1510000000	992000000	835000000	910000000
2014-01-10	1970000000	1660000000	1810000000	1090000000	919000000	1000000000	2010000000	1690000000	1840000000	1680000000	1420000000	1540000000	1010000000	853000000	929000000
2014-02-10	1940000000	1640000000	1780000000	1080000000	907000000	988000000	1980000000	1670000000	1820000000	1660000000	1400000000	1520000000	1000000000	841000000	916000000
2014-03-10	1970000000	1660000000	1800000000	1090000000	918000000	1000000000	2010000000	1690000000	1840000000	1680000000	1420000000	1540000000	1010000000	852000000	928000000
2014-04-10	2010000000	1690000000	1840000000	1110000000	936000000	1020000000	2050000000	1720000000	1880000000	1720000000	1440000000	1570000000	1030000000	869000000	946000000
2014-05-10	2090000000	1760000000	1910000000	1160000000	973000000	1060000000	2130000000	1790000000	1950000000	1780000000	1500000000	1630000000	1070000000	902000000	983000000
2014-06-10	2130000000	1800000000	1960000000	1180000000	995000000	1080000000	2170000000	1830000000	1990000000	1820000000	1530000000	1670000000	1100000000	923000000	1010000000
2014-07-10	2100000000	1760000000	1920000000	1160000000	977000000	1060000000	2140000000	1800000000	1960000000	1790000000	1510000000	1640000000	1080000000	907000000	987000000
2014-08-10	2070000000	1750000000	1900000000	1150000000	967000000	1050000000	2110000000	1780000000	1940000000	1770000000	1490000000	1620000000	1070000000	897000000	977000000
2014-09-10	2090000000	1760000000	1920000000	1160000000	977000000	1060000000	2130000000	1800000000	1960000000	1790000000	1510000000	1640000000	1080000000	906000000	987000000
2014-10-10	2120000000	1780000000	1940000000	1170000000	986000000	1070000000	2160000000	1810000000	1980000000	1810000000	1520000000	1660000000	1090000000	915000000	997000000
2014-11-10	2100000000	1770000000	1920000000	1160000000	978000000	1070000000	2140000000	1800000000	1960000000	1790000000	1510000000	1640000000	1080000000	908000000	989000000
2014-12-10	2060000000	1730000000	1890000000	1140000000	960000000	1050000000	2100000000	1770000000	1920000000	1760000000	1480000000	1610000000	1060000000	891000000	970000000
10/13/2014	2050000000	1730000000	1880000000	1140000000	956000000	1040000000	2090000000	1760000000	1920000000	1750000000	1470000000	1610000000	1050000000	887000000	966000000
10/14/2014	2050000000	1720000000	1880000000	1140000000	956000000	1040000000	2090000000	1760000000	1910000000	1750000000	1470000000	1600000000	1050000000	887000000	966000000
10/15/2014	2070000000	1740000000	1890000000	1140000000	963000000	1050000000	2110000000	1770000000	1930000000	1760000000	1490000000	1620000000	1060000000	894000000	974000000
10/16/2014	2070000000	1740000000	1900000000	1150000000	964000000	1050000000	2110000000	1770000000	1930000000	1770000000	1490000000	1620000000	1060000000	895000000	974000000
10/17/2014	2040000000	1720000000	1870000000	1130000000	952000000	1040000000	2080000000	1750000000	1910000000	1740000000	1470000000	1600000000	1050000000	883000000	962000000
10/18/2014	2080000000	1750000000	1910000000	1150000000	971000000	1060000000	2120000000	1790000000	1940000000	1780000000	1500000000	1630000000	1070000000	901000000	981000000
10/19/2014	2050000000	1730000000	1880000000	1140000000	957000000	1040000000	2090000000	1760000000	1920000000	1750000000	1480000000	1610000000	1050000000	888000000	967000000
10/20/2014	2020000000	1700000000	1850000000	1120000000	940000000	1020000000	2050000000	1730000000	1880000000	1720000000	1450000000	1580000000	1040000000	872000000	950000000
10/21/2014	2060000000	1730000000	1890000000	1140000000	960000000	1050000000	2100000000	1770000000	1920000000	1760000000	1480000000	1610000000	1060000000	890000000	970000000
10/22/2014	2070000000	1750000000	1900000000	1150000000	967000000	1050000000	2110000000	1780000000	1940000000	1770000000	1490000000	1620000000	1070000000	897000000	977000000
10/23/2014	2090000000	1760000000	1910000000	1160000000	973000000	1060000000	2130000000	1790000000	1950000000	1780000000	1500000000	1630000000	1070000000	902000000	983000000
10/24/2014	2130000000	1790000000	1950000000	1180000000	993000000	1080000000	2170000000	1830000000	1990000000	1820000000	1530000000	1670000000	1090000000	921000000	1000000000
10/25/2014	2120000000	1780000000	1940000000	1170000000	988000000	1080000000	2160000000	1820000000	1980000000	1810000000	1520000000	1660000000	1090000000	917000000	999000000
10/26/2014	2110000000	1780000000	1930000000	1170000000	984000000	1070000000	2150000000	1810000000	1970000000	1800000000	1520000000	1650000000	1080000000	913000000	994000000
10/27/2014	2160000000	1820000000	1980000000	1200000000	1010000000	1100000000	2200000000	1860000000	2020000000	1850000000	1560000000	1690000000	1110000000	936000000	1020000000
10/28/2014	2140000000	1800000000	1960000000	1190000000	998000000	1090000000	2180000000	1840000000	2000000000	1830000000	1540000000	1680000000	1100000000	926000000	1010000000
10/29/2014	2140000000	1800000000	1960000000	1190000000	999000000	1090000000	2180000000	1840000000	2000000000	1830000000	1540000000	1680000000	1100000000	927000000	1010000000
10/30/2014	2180000000	1840000000	2000000000	1210000000	1020000000	1110000000	2230000000	1870000000	2040000000	1870000000	1570000000	1710000000	1120000000	945000000	1030000000
10/31/2014	2240000000	1890000000	2060000000	1240000000	1050000000	1140000000	2290000000	1920000000	2100000000	1920000000	1610000000	1760000000	1150000000	971000000	1060000000
2014-01-11	2250000000	1900000000	2060000000	1250000000	1050000000	1140000000	2290000000	1930000000	2100000000	1920000000	1620000000	1760000000	1160000000	974000000	1060000000
2014-02-11	2310000000	1950000000	2120000000	1280000000	1080000000	1170000000	2360000000	1980000000	2160000000	1980000000	1660000000	1810000000	1190000000	1000000000	1090000000
2014-03-11	2330000000	1960000000	2140000000	1290000000	1090000000	1190000000	2380000000	2000000000	2180000000	1990000000	1680000000	1830000000	1200000000	1010000000	1100000000
2014-04-11	2380000000	2010000000	2180000000	1320000000	1110000000	1210000000	2430000000	2040000000	2230000000	2040000000	1710000000	1870000000	1230000000	1030000000	1120000000
2014-05-11	2370000000	2000000000	2180000000	1310000000	1110000000	1210000000	2420000000	2040000000	2220000000	2030000000	1710000000	1860000000	1220000000	1030000000	1120000000
2014-06-11	2370000000	2000000000	2170000000	1310000000	1110000000	1200000000	2420000000	2030000000	2220000000	2030000000	1710000000	1860000000	1220000000	1030000000	1120000000
2014-07-11	2320000000	1960000000	2130000000	1290000000	1080000000	1180000000	2370000000	1990000000	2170000000	1990000000	1670000000	1820000000	1200000000	1010000000	1100000000
2014-08-11	2340000000	1970000000	2150000000	1300000000	1090000000	1190000000	2390000000	2010000000	2190000000	2000000000	1690000000	1840000000	1200000000	1010000000	1100000000
2014-09-11	2360000000	1990000000	2170000000	1310000000	1100000000	1200000000	2410000000	2030000000	2210000000	2020000000	1700000000	1850000000	1220000000	1020000000	1110000000
2014-10-11	2350000000	1980000000	2150000000	1300000000	1100000000	1190000000	2390000000	2020000000	2200000000	2010000000	1690000000	1840000000	1210000000	1020000000	1110000000
2014-11-11	2310000000	1940000000	2120000000	1280000000	1080000000	1170000000	2350000000	1980000000	2160000000	1970000000	1660000000	1810000000	1190000000	999000000	1090000000
2014-12-11	2330000000	1960000000	2140000000	1290000000	1090000000	1180000000	2380000000	2000000000	2180000000	1990000000	1680000000	1830000000	1200000000	1010000000	1100000000
11/13/2014	2310000000	1950000000	2120000000	1280000000	1080000000	1170000000	2360000000	1980000000	2160000000	1980000000	1660000000	1810000000	1190000000	1000000000	1090000000
11/14/2014	2320000000	1950000000	2130000000	1290000000	1080000000	1180000000	2370000000	1990000000	2170000000	1980000000	1670000000	1820000000	1190000000	1000000000	1090000000
11/15/2014	2290000000	1930000000	2100000000	1270000000	1070000000	1160000000	2340000000	1970000000	2140000000	1960000000	1650000000	1790000000	1180000000	992000000	1080000000
11/16/2014	2290000000	1930000000	2100000000	1270000000	1070000000	1160000000	2340000000	1970000000	2140000000	1960000000	1650000000	1790000000	1180000000	992000000	1080000000
11/17/2014	2290000000	1920000000	2100000000	1270000000	1070000000	1160000000	2330000000	1960000000	2130000000	1950000000	1640000000	1790000000	1170000000	989000000	1080000000
11/18/2014	2340000000	1970000000	2150000000	1300000000	1090000000	1190000000	2390000000	2010000000	2190000000	2000000000	1680000000	1830000000	1200000000	1010000000	1100000000
11/19/2014	2340000000	1970000000	2140000000	1290000000	1090000000	1190000000	2380000000	2000000000	2180000000	1990000000	1680000000	1830000000	1200000000	1010000000	1100000000
11/20/2014	2320000000	1960000000	2130000000	1290000000	1080000000	1180000000	2370000000	1990000000	2170000000	1990000000	1670000000	1820000000	1190000000	1010000000	1100000000
11/21/2014	2270000000	1910000000	2080000000	1260000000	1060000000	1150000000	2310000000	1950000000	2120000000	1940000000	1630000000	1780000000	1170000000	981000000	1070000000
11/22/2014	2310000000	1940000000	2110000000	1280000000	1080000000	1170000000	2350000000	1980000000	2150000000	1970000000	1660000000	1810000000	1190000000	998000000	1090000000
11/23/2014	2290000000	1930000000	2100000000	1270000000	1070000000	1160000000	2340000000	1970000000	2140000000	1960000000	1650000000	1800000000	1180000000	992000000	1080000000
11/24/2014	2310000000	1940000000	2110000000	1280000000	1080000000	1170000000	2350000000	1980000000	2150000000	1970000000	1660000000	1810000000	1190000000	998000000	1090000000
11/25/2014	2260000000	1900000000	2070000000	1250000000	1050000000	1150000000	2300000000	1940000000	2110000000	1930000000	1630000000	1770000000	1160000000	978000000	1070000000
11/26/2014	2250000000	1900000000	2060000000	1250000000	1050000000	1140000000	2290000000	1930000000	2100000000	1920000000	1620000000	1760000000	1160000000	974000000	1060000000
11/27/2014	2260000000	1900000000	2070000000	1250000000	1050000000	1150000000	2300000000	1940000000	2110000000	1930000000	1620000000	1770000000	1160000000	977000000	1060000000
11/28/2014	2310000000	1940000000	2120000000	1280000000	1080000000	1170000000	2350000000	1980000000	2160000000	1970000000	1660000000	1810000000	1190000000	998000000	1090000000
11/29/2014	2310000000	1950000000	2120000000	1280000000	1080000000	1180000000	2360000000	1980000000	2160000000	1980000000	1660000000	1810000000	1190000000	1000000000	1090000000
11/30/2014	2360000000	1980000000	2160000000	1310000000	1100000000	1200000000	2400000000	2020000000	2200000000	2010000000	1690000000	1840000000	1210000000	1020000000	1110000000
2014-01-12	2320000000	1950000000	2120000000	1280000000	1080000000	1180000000	2360000000	1990000000	2160000000	1980000000	1670000000	1810000000	1190000000	1000000000	1090000000
2014-02-12	2360000000	1890000000	2110000000	1310000000	1050000000	1170000000	2400000000	1920000000	2150000000	2010000000	1610000000	1800000000	1210000000	970000000	1080000000
2014-03-12	2310000000	1770000000	2020000000	1280000000	981000000	1120000000	2350000000	1800000000	2060000000	1970000000	1510000000	1730000000	1190000000	910000000	1040000000
2014-04-12	2320000000	1690000000	1980000000	1280000000	934000000	1100000000	2360000000	1720000000	2020000000	1980000000	1440000000	1690000000	1190000000	866000000	1020000000
2014-05-12	2330000000	1600000000	1940000000	1290000000	886000000	1070000000	2380000000	1630000000	1980000000	1990000000	1370000000	1660000000	1200000000	822000000	997000000
2014-06-12	2280000000	1470000000	1850000000	1270000000	814000000	1020000000	2330000000	1500000000	1880000000	1950000000	1260000000	1580000000	1170000000	756000000	950000000
2014-07-12	2200000000	1320000000	1730000000	1220000000	732000000	958000000	2250000000	1350000000	1760000000	1880000000	1130000000	1480000000	1130000000	679000000	889000000
2014-08-12	2280000000	1280000000	1740000000	1260000000	708000000	964000000	2320000000	1300000000	1770000000	1940000000	1090000000	1490000000	1170000000	657000000	894000000
2014-09-12	2260000000	1270000000	1720000000	1250000000	702000000	955000000	2300000000	1290000000	1760000000	1930000000	1080000000	1470000000	1160000000	651000000	886000000
2014-10-12	2320000000	1300000000	1770000000	1280000000	721000000	981000000	2360000000	1330000000	1800000000	1980000000	1110000000	1510000000	1190000000	669000000	910000000
2014-11-12	2320000000	1300000000	1770000000	1290000000	723000000	983000000	2370000000	1330000000	1810000000	1980000000	1110000000	1520000000	1190000000	670000000	912000000
2014-12-12	2290000000	1280000000	1750000000	1270000000	712000000	969000000	2330000000	1310000000	1780000000	1950000000	1100000000	1490000000	1180000000	660000000	899000000
12/13/2014	2310000000	1300000000	1760000000	1280000000	718000000	977000000	2350000000	1320000000	1800000000	1970000000	1110000000	1510000000	1190000000	666000000	907000000
12/14/2014	2340000000	1320000000	1790000000	1300000000	729000000	992000000	2390000000	1340000000	1820000000	2000000000	1120000000	1530000000	1200000000	676000000	920000000
12/15/2014	2290000000	1290000000	1750000000	1270000000	713000000	971000000	2340000000	1310000000	1790000000	1960000000	1100000000	1500000000	1180000000	662000000	901000000
12/16/2014	2300000000	1290000000	1750000000	1270000000	714000000	972000000	2340000000	1310000000	1790000000	1960000000	1100000000	1500000000	1180000000	662000000	901000000
12/17/2014	2260000000	1270000000	1720000000	1250000000	702000000	956000000	2300000000	1290000000	1760000000	1930000000	1080000000	1470000000	1160000000	652000000	887000000
12/18/2014	2210000000	1240000000	1690000000	1220000000	687000000	935000000	2250000000	1260000000	1720000000	1890000000	1060000000	1440000000	1140000000	638000000	868000000
12/19/2014	2200000000	1230000000	1680000000	1220000000	683000000	930000000	2240000000	1260000000	1710000000	1880000000	1050000000	1430000000	1130000000	634000000	863000000
12/20/2014	2160000000	1220000000	1650000000	1200000000	673000000	916000000	2210000000	1240000000	1690000000	1850000000	1040000000	1410000000	1110000000	625000000	850000000
12/21/2014	2140000000	1200000000	1640000000	1190000000	666000000	906000000	2180000000	1220000000	1670000000	1830000000	1030000000	1400000000	1100000000	618000000	841000000
12/22/2014	2190000000	1230000000	1670000000	1210000000	680000000	926000000	2230000000	1250000000	1700000000	1870000000	1050000000	1430000000	1120000000	631000000	859000000
12/23/2014	2200000000	1230000000	1680000000	1220000000	684000000	931000000	2240000000	1260000000	1710000000	1880000000	1050000000	1430000000	1130000000	635000000	864000000
12/24/2014	2250000000	1270000000	1720000000	1250000000	701000000	954000000	2300000000	1290000000	1760000000	1930000000	1080000000	1470000000	1160000000	651000000	886000000
12/25/2014	2320000000	1300000000	1770000000	1290000000	722000000	982000000	2360000000	1330000000	1810000000	1980000000	1110000000	1510000000	1190000000	670000000	911000000
12/26/2014	2350000000	1320000000	1800000000	1300000000	732000000	996000000	2400000000	1350000000	1830000000	2010000000	1130000000	1540000000	1210000000	679000000	925000000
12/27/2014	2390000000	1340000000	1830000000	1330000000	745000000	1010000000	2440000000	1370000000	1860000000	2040000000	1150000000	1560000000	1230000000	691000000	940000000
12/28/2014	2480000000	1390000000	1890000000	1370000000	771000000	1050000000	2530000000	1420000000	1930000000	2120000000	1190000000	1620000000	1270000000	715000000	973000000
12/29/2014	2480000000	1390000000	1890000000	1370000000	771000000	1050000000	2530000000	1420000000	1930000000	2120000000	1190000000	1620000000	1270000000	715000000	973000000
12/30/2014	2490000000	1400000000	1900000000	1380000000	775000000	1050000000	2540000000	1430000000	1940000000	2130000000	1200000000	1630000000	1280000000	719000000	979000000
12/31/2014	2500000000	1400000000	1910000000	1390000000	778000000	1060000000	2550000000	1430000000	1950000000	2140000000	1200000000	1630000000	1290000000	722000000	982000000
2015-01-01	2530000000	1420000000	1930000000	1400000000	786000000	1070000000	2580000000	1450000000	1970000000	2160000000	1210000000	1650000000	1300000000	729000000	993000000
2015-02-01	2570000000	1440000000	1960000000	1420000000	799000000	1090000000	2620000000	1470000000	2000000000	2190000000	1230000000	1680000000	1320000000	741000000	1010000000
2015-03-01	2600000000	1460000000	1990000000	1440000000	809000000	1100000000	2650000000	1490000000	2030000000	2220000000	1250000000	1700000000	1340000000	751000000	1020000000
2015-04-01	2620000000	1470000000	2000000000	1450000000	815000000	1110000000	2670000000	1500000000	2040000000	2240000000	1260000000	1710000000	1350000000	756000000	1030000000
2015-05-01	2610000000	1470000000	2000000000	1450000000	813000000	1110000000	2660000000	1490000000	2030000000	2230000000	1250000000	1700000000	1340000000	754000000	1030000000
2015-06-01	2630000000	1470000000	2010000000	1460000000	817000000	1110000000	2680000000	1500000000	2050000000	2240000000	1260000000	1710000000	1350000000	758000000	1030000000
2015-07-01	2600000000	1460000000	1990000000	1440000000	808000000	1100000000	2650000000	1490000000	2020000000	2220000000	1250000000	1700000000	1340000000	750000000	1020000000
2015-08-01	2560000000	1440000000	1950000000	1420000000	795000000	1080000000	2610000000	1460000000	1990000000	2180000000	1230000000	1670000000	1310000000	738000000	1000000000
2015-09-01	2500000000	1400000000	1910000000	1380000000	777000000	1060000000	2550000000	1430000000	1950000000	2130000000	1200000000	1630000000	1280000000	721000000	981000000
2015-10-01	2460000000	1380000000	1880000000	1370000000	767000000	1040000000	2510000000	1410000000	1920000000	2100000000	1180000000	1610000000	1270000000	711000000	968000000
2015-11-01	2420000000	1360000000	1850000000	1340000000	754000000	1030000000	2470000000	1390000000	1890000000	2070000000	1160000000	1580000000	1250000000	700000000	952000000
2015-12-01	2400000000	1350000000	1830000000	1330000000	746000000	1010000000	2440000000	1370000000	1870000000	2050000000	1150000000	1560000000	1230000000	692000000	941000000
1/13/2015	2350000000	1320000000	1800000000	1300000000	731000000	994000000	2390000000	1340000000	1830000000	2010000000	1130000000	1530000000	1210000000	678000000	923000000
1/14/2015	2390000000	1340000000	1830000000	1320000000	743000000	1010000000	2430000000	1370000000	1860000000	2040000000	1150000000	1560000000	1230000000	689000000	938000000
1/15/2015	2430000000	1360000000	1850000000	1340000000	755000000	1030000000	2470000000	1390000000	1890000000	2070000000	1160000000	1580000000	1250000000	700000000	953000000
1/16/2015	2450000000	1380000000	1870000000	1360000000	762000000	1040000000	2500000000	1400000000	1910000000	2090000000	1180000000	1600000000	1260000000	707000000	963000000
1/17/2015	2460000000	1380000000	1880000000	1360000000	764000000	1040000000	2500000000	1410000000	1910000000	2100000000	1180000000	1600000000	1260000000	709000000	965000000
1/18/2015	2480000000	1390000000	1900000000	1370000000	772000000	1050000000	2530000000	1420000000	1930000000	2120000000	1190000000	1620000000	1280000000	716000000	974000000
1/19/2015	2510000000	1410000000	1920000000	1390000000	780000000	1060000000	2560000000	1430000000	1950000000	2140000000	1200000000	1640000000	1290000000	724000000	985000000
1/20/2015	2480000000	1400000000	1900000000	1380000000	773000000	1050000000	2530000000	1420000000	1930000000	2120000000	1190000000	1620000000	1280000000	717000000	976000000
1/21/2015	2490000000	1400000000	1910000000	1380000000	776000000	1060000000	2540000000	1430000000	1940000000	2130000000	1200000000	1630000000	1280000000	720000000	980000000
1/22/2015	2450000000	1380000000	1880000000	1360000000	764000000	1040000000	2500000000	1400000000	1910000000	2100000000	1180000000	1600000000	1260000000	708000000	964000000
1/23/2015	2420000000	1360000000	1850000000	1340000000	752000000	1020000000	2460000000	1380000000	1880000000	2060000000	1160000000	1580000000	1240000000	698000000	949000000
1/24/2015	2390000000	1340000000	1820000000	1320000000	742000000	1010000000	2430000000	1370000000	1860000000	2040000000	1140000000	1560000000	1230000000	689000000	937000000
1/25/2015	2320000000	1300000000	1770000000	1280000000	721000000	981000000	2360000000	1330000000	1800000000	1980000000	1110000000	1510000000	1190000000	669000000	910000000
1/26/2015	2270000000	1280000000	1740000000	1260000000	707000000	962000000	2320000000	1300000000	1770000000	1940000000	1090000000	1480000000	1170000000	656000000	893000000
1/27/2015	2340000000	1320000000	1790000000	1300000000	729000000	991000000	2390000000	1340000000	1820000000	2000000000	1120000000	1530000000	1200000000	676000000	920000000
1/28/2015	2350000000	1320000000	1800000000	1300000000	732000000	997000000	2400000000	1350000000	1830000000	2010000000	1130000000	1540000000	1210000000	680000000	925000000
1/29/2015	2400000000	1350000000	1840000000	1330000000	747000000	1020000000	2450000000	1370000000	1870000000	2050000000	1150000000	1570000000	1230000000	693000000	943000000
1/30/2015	2420000000	1360000000	1850000000	1340000000	752000000	1020000000	2460000000	1380000000	1880000000	2060000000	1160000000	1580000000	1240000000	697000000	949000000
1/31/2015	2490000000	1400000000	1900000000	1380000000	775000000	1050000000	2540000000	1430000000	1940000000	2130000000	1190000000	1630000000	1280000000	719000000	978000000
2015-01-02	2540000000	1430000000	1940000000	1410000000	791000000	1080000000	2590000000	1450000000	1980000000	2170000000	1220000000	1660000000	1310000000	734000000	999000000
2015-02-02	2600000000	1460000000	1990000000	1440000000	808000000	1100000000	2650000000	1490000000	2020000000	2220000000	1250000000	1700000000	1340000000	750000000	1020000000
2015-03-02	2530000000	1420000000	1940000000	1400000000	788000000	1070000000	2580000000	1450000000	1970000000	2160000000	1210000000	1650000000	1300000000	731000000	995000000
2015-04-02	2520000000	1420000000	1930000000	1400000000	784000000	1070000000	2570000000	1440000000	1960000000	2150000000	1210000000	1650000000	1300000000	728000000	990000000
2015-05-02	2510000000	1410000000	1920000000	1390000000	781000000	1060000000	2560000000	1440000000	1950000000	2140000000	1200000000	1640000000	1290000000	724000000	986000000
2015-06-02	2600000000	1460000000	1990000000	1440000000	809000000	1100000000	2650000000	1490000000	2030000000	2220000000	1250000000	1700000000	1340000000	751000000	1020000000
2015-07-02	2590000000	1450000000	1980000000	1430000000	804000000	1090000000	2630000000	1480000000	2010000000	2210000000	1240000000	1690000000	1330000000	746000000	1020000000
2015-08-02	2530000000	1420000000	1930000000	1400000000	787000000	1070000000	2580000000	1450000000	1970000000	2160000000	1210000000	1650000000	1300000000	730000000	994000000
2015-09-02	2550000000	1430000000	1950000000	1410000000	792000000	1080000000	2600000000	1460000000	1980000000	2180000000	1220000000	1660000000	1310000000	735000000	1000000000
2015-10-02	2610000000	1470000000	2000000000	1450000000	813000000	1110000000	2660000000	1500000000	2040000000	2230000000	1250000000	1710000000	1340000000	754000000	1030000000
2015-11-02	2640000000	1480000000	2020000000	1460000000	821000000	1120000000	2690000000	1510000000	2060000000	2250000000	1270000000	1720000000	1360000000	762000000	1040000000
2015-12-02	2570000000	1440000000	1960000000	1420000000	799000000	1090000000	2620000000	1470000000	2000000000	2190000000	1230000000	1680000000	1320000000	741000000	1010000000
2/13/2015	2520000000	1420000000	1930000000	1400000000	784000000	1070000000	2570000000	1440000000	1960000000	2150000000	1210000000	1640000000	1300000000	727000000	990000000
2/14/2015	2550000000	1430000000	1950000000	1410000000	794000000	1080000000	2600000000	1460000000	1990000000	2180000000	1220000000	1670000000	1310000000	737000000	1000000000
2/15/2015	2600000000	1460000000	1980000000	1440000000	808000000	1100000000	2650000000	1490000000	2020000000	2220000000	1250000000	1690000000	1330000000	749000000	1020000000
2/16/2015	2600000000	1460000000	1990000000	1440000000	810000000	1100000000	2650000000	1490000000	2030000000	2220000000	1250000000	1700000000	1340000000	751000000	1020000000
2/17/2015	2620000000	1470000000	2000000000	1450000000	814000000	1110000000	2670000000	1500000000	2040000000	2230000000	1250000000	1710000000	1340000000	755000000	1030000000
2/18/2015	2640000000	1480000000	2020000000	1460000000	821000000	1120000000	2690000000	1510000000	2060000000	2250000000	1270000000	1720000000	1360000000	762000000	1040000000
2/19/2015	2760000000	1550000000	2110000000	1530000000	858000000	1170000000	2810000000	1580000000	2150000000	2360000000	1320000000	1800000000	1420000000	796000000	1080000000
2/20/2015	2790000000	1570000000	2130000000	1550000000	868000000	1180000000	2840000000	1600000000	2170000000	2380000000	1340000000	1820000000	1430000000	805000000	1100000000
2/21/2015	2740000000	1540000000	2100000000	1520000000	853000000	1160000000	2800000000	1570000000	2140000000	2340000000	1320000000	1790000000	1410000000	792000000	1080000000
2/22/2015	2770000000	1560000000	2120000000	1540000000	862000000	1170000000	2830000000	1590000000	2160000000	2370000000	1330000000	1810000000	1430000000	800000000	1090000000
2/23/2015	2750000000	1550000000	2100000000	1520000000	856000000	1170000000	2800000000	1570000000	2140000000	2350000000	1320000000	1800000000	1410000000	794000000	1080000000
2/24/2015	2720000000	1530000000	2080000000	1510000000	845000000	1150000000	2770000000	1560000000	2120000000	2320000000	1300000000	1770000000	1400000000	784000000	1070000000
2/25/2015	2720000000	1530000000	2080000000	1510000000	845000000	1150000000	2770000000	1560000000	2120000000	2320000000	1300000000	1770000000	1400000000	784000000	1070000000
2/26/2015	2700000000	1510000000	2060000000	1490000000	839000000	1140000000	2750000000	1540000000	2100000000	2300000000	1290000000	1760000000	1390000000	778000000	1060000000
2/27/2015	2700000000	1520000000	2060000000	1500000000	840000000	1140000000	2750000000	1550000000	2100000000	2310000000	1290000000	1760000000	1390000000	779000000	1060000000
2/28/2015	2720000000	1530000000	2080000000	1510000000	846000000	1150000000	2770000000	1560000000	2120000000	2320000000	1300000000	1770000000	1400000000	785000000	1070000000
2015-01-03	2710000000	1520000000	2070000000	1500000000	842000000	1150000000	2760000000	1550000000	2110000000	2310000000	1300000000	1770000000	1390000000	781000000	1060000000
2015-02-03	2750000000	1540000000	2100000000	1520000000	856000000	1160000000	2800000000	1570000000	2140000000	2350000000	1320000000	1790000000	1410000000	794000000	1080000000
2015-03-03	2830000000	1590000000	2160000000	1570000000	880000000	1200000000	2880000000	1620000000	2200000000	2410000000	1360000000	1850000000	1450000000	816000000	1110000000
2015-04-03	2780000000	1560000000	2120000000	1540000000	864000000	1180000000	2830000000	1590000000	2160000000	2370000000	1330000000	1810000000	1430000000	802000000	1090000000
2015-05-03	2730000000	1530000000	2090000000	1510000000	849000000	1160000000	2780000000	1560000000	2120000000	2330000000	1310000000	1780000000	1400000000	788000000	1070000000
2015-06-03	2720000000	1530000000	2080000000	1510000000	846000000	1150000000	2770000000	1560000000	2120000000	2320000000	1300000000	1770000000	1400000000	785000000	1070000000
2015-07-03	2710000000	1520000000	2070000000	1500000000	844000000	1150000000	2760000000	1550000000	2110000000	2320000000	1300000000	1770000000	1390000000	783000000	1070000000
2015-08-03	2760000000	1550000000	2110000000	1530000000	858000000	1170000000	2810000000	1580000000	2150000000	2350000000	1320000000	1800000000	1420000000	796000000	1080000000
2015-09-03	2730000000	1530000000	2080000000	1510000000	848000000	1150000000	2780000000	1560000000	2120000000	2330000000	1310000000	1780000000	1400000000	787000000	1070000000
2015-10-03	2720000000	1530000000	2080000000	1500000000	845000000	1150000000	2770000000	1550000000	2120000000	2320000000	1300000000	1770000000	1400000000	784000000	1070000000
2015-11-03	2760000000	1550000000	2110000000	1530000000	859000000	1170000000	2810000000	1580000000	2150000000	2360000000	1320000000	1800000000	1420000000	797000000	1080000000
2015-12-03	2760000000	1550000000	2110000000	1530000000	860000000	1170000000	2820000000	1580000000	2150000000	2360000000	1330000000	1800000000	1420000000	798000000	1090000000
3/13/2015	2760000000	1550000000	2110000000	1530000000	860000000	1170000000	2820000000	1580000000	2150000000	2360000000	1330000000	1800000000	1420000000	798000000	1090000000
3/14/2015	2750000000	1540000000	2100000000	1520000000	854000000	1160000000	2800000000	1570000000	2140000000	2340000000	1320000000	1790000000	1410000000	792000000	1080000000
3/15/2015	2720000000	1520000000	2070000000	1500000000	845000000	1150000000	2770000000	1550000000	2110000000	2320000000	1300000000	1770000000	1400000000	784000000	1070000000
3/16/2015	2700000000	1520000000	2060000000	1500000000	841000000	1140000000	2750000000	1550000000	2100000000	2310000000	1300000000	1760000000	1390000000	780000000	1060000000
3/17/2015	2640000000	1480000000	2010000000	1460000000	820000000	1120000000	2690000000	1510000000	2050000000	2250000000	1260000000	1720000000	1360000000	761000000	1040000000
3/18/2015	2630000000	1480000000	2010000000	1460000000	819000000	1120000000	2680000000	1510000000	2050000000	2250000000	1260000000	1720000000	1350000000	760000000	1030000000
3/19/2015	2650000000	1490000000	2030000000	1470000000	824000000	1120000000	2700000000	1520000000	2060000000	2260000000	1270000000	1730000000	1360000000	765000000	1040000000
3/20/2015	2620000000	1470000000	2000000000	1450000000	816000000	1110000000	2670000000	1500000000	2040000000	2240000000	1260000000	1710000000	1350000000	757000000	1030000000
3/21/2015	2680000000	1500000000	2050000000	1480000000	833000000	1130000000	2730000000	1530000000	2080000000	2290000000	1280000000	1750000000	1380000000	773000000	1050000000
3/22/2015	2670000000	1500000000	2040000000	1480000000	832000000	1130000000	2730000000	1530000000	2080000000	2280000000	1280000000	1750000000	1370000000	772000000	1050000000
3/23/2015	2680000000	1510000000	2050000000	1490000000	835000000	1140000000	2740000000	1540000000	2090000000	2290000000	1290000000	1750000000	1380000000	775000000	1050000000
3/24/2015	2800000000	1570000000	2140000000	1550000000	871000000	1190000000	2850000000	1600000000	2180000000	2390000000	1340000000	1830000000	1440000000	808000000	1100000000
3/25/2015	2820000000	1580000000	2150000000	1560000000	877000000	1190000000	2870000000	1610000000	2190000000	2410000000	1350000000	1840000000	1450000000	813000000	1110000000
3/26/2015	2840000000	1600000000	2170000000	1570000000	884000000	1200000000	2900000000	1630000000	2210000000	2430000000	1360000000	1850000000	1460000000	820000000	1120000000
3/27/2015	2930000000	1650000000	2240000000	1620000000	911000000	1240000000	2990000000	1680000000	2280000000	2500000000	1400000000	1910000000	1510000000	846000000	1150000000
3/28/2015	2920000000	1640000000	2230000000	1620000000	907000000	1230000000	2970000000	1670000000	2270000000	2490000000	1400000000	1900000000	1500000000	841000000	1150000000
3/29/2015	2940000000	1650000000	2250000000	1630000000	914000000	1240000000	3000000000	1680000000	2290000000	2510000000	1410000000	1920000000	1510000000	848000000	1150000000
3/30/2015	2930000000	1650000000	2240000000	1620000000	912000000	1240000000	2990000000	1680000000	2280000000	2500000000	1410000000	1910000000	1510000000	846000000	1150000000
3/31/2015	2870000000	1610000000	2190000000	1590000000	893000000	1210000000	2920000000	1640000000	2230000000	2450000000	1380000000	1870000000	1480000000	828000000	1130000000
2015-01-04	2790000000	1570000000	2130000000	1550000000	868000000	1180000000	2840000000	1600000000	2170000000	2380000000	1340000000	1820000000	1430000000	805000000	1100000000
2015-02-04	2840000000	1590000000	2170000000	1570000000	883000000	1200000000	2890000000	1620000000	2210000000	2420000000	1360000000	1850000000	1460000000	819000000	1110000000
2015-03-04	2770000000	1560000000	2120000000	1540000000	862000000	1170000000	2820000000	1590000000	2160000000	2370000000	1330000000	1810000000	1420000000	800000000	1090000000
2015-04-04	2780000000	1560000000	2130000000	1540000000	866000000	1180000000	2840000000	1590000000	2170000000	2380000000	1340000000	1820000000	1430000000	804000000	1090000000
2015-05-04	2790000000	1570000000	2130000000	1550000000	868000000	1180000000	2840000000	1600000000	2170000000	2380000000	1340000000	1820000000	1430000000	806000000	1100000000
2015-06-04	2770000000	1550000000	2110000000	1530000000	861000000	1170000000	2820000000	1580000000	2160000000	2360000000	1330000000	1810000000	1420000000	799000000	1090000000
2015-07-04	2800000000	1570000000	2140000000	1550000000	870000000	1180000000	2850000000	1600000000	2180000000	2390000000	1340000000	1830000000	1440000000	807000000	1100000000
2015-08-04	2800000000	1570000000	2140000000	1550000000	870000000	1180000000	2850000000	1600000000	2180000000	2390000000	1340000000	1830000000	1440000000	807000000	1100000000
2015-09-04	2730000000	1530000000	2090000000	1510000000	849000000	1160000000	2780000000	1560000000	2130000000	2330000000	1310000000	1780000000	1400000000	788000000	1070000000
2015-10-04	2770000000	1560000000	2120000000	1530000000	862000000	1170000000	2820000000	1590000000	2160000000	2370000000	1330000000	1810000000	1420000000	800000000	1090000000
2015-11-04	2760000000	1550000000	2110000000	1530000000	858000000	1170000000	2810000000	1580000000	2150000000	2350000000	1320000000	1800000000	1420000000	796000000	1080000000
2015-12-04	2700000000	1520000000	2070000000	1500000000	841000000	1140000000	2760000000	1550000000	2110000000	2310000000	1300000000	1760000000	1390000000	780000000	1060000000
4/13/2015	2790000000	1570000000	2130000000	1540000000	867000000	1180000000	2840000000	1600000000	2170000000	2380000000	1340000000	1820000000	1430000000	805000000	1100000000
4/14/2015	2780000000	1560000000	2120000000	1540000000	865000000	1180000000	2830000000	1590000000	2160000000	2370000000	1330000000	1810000000	1430000000	802000000	1090000000
4/15/2015	2770000000	1560000000	2120000000	1540000000	862000000	1170000000	2820000000	1590000000	2160000000	2370000000	1330000000	1810000000	1420000000	800000000	1090000000
4/16/2015	2790000000	1560000000	2130000000	1540000000	867000000	1180000000	2840000000	1590000000	2170000000	2380000000	1340000000	1820000000	1430000000	804000000	1090000000
4/17/2015	2710000000	1520000000	2070000000	1500000000	844000000	1150000000	2760000000	1550000000	2110000000	2320000000	1300000000	1770000000	1390000000	783000000	1070000000
4/18/2015	2730000000	1530000000	2090000000	1510000000	849000000	1160000000	2780000000	1560000000	2130000000	2330000000	1310000000	1780000000	1400000000	788000000	1070000000
4/19/2015	2770000000	1560000000	2120000000	1540000000	862000000	1170000000	2820000000	1590000000	2160000000	2370000000	1330000000	1810000000	1420000000	800000000	1090000000
4/20/2015	2750000000	1540000000	2100000000	1520000000	856000000	1160000000	2800000000	1570000000	2140000000	2350000000	1320000000	1790000000	1410000000	794000000	1080000000
4/21/2015	2750000000	1540000000	2100000000	1520000000	854000000	1160000000	2800000000	1570000000	2140000000	2340000000	1320000000	1790000000	1410000000	792000000	1080000000
4/22/2015	2810000000	1580000000	2150000000	1560000000	875000000	1190000000	2870000000	1610000000	2190000000	2400000000	1350000000	1840000000	1450000000	812000000	1110000000
4/23/2015	2780000000	1560000000	2120000000	1540000000	864000000	1180000000	2830000000	1590000000	2160000000	2370000000	1330000000	1810000000	1430000000	802000000	1090000000
4/24/2015	2760000000	1550000000	2110000000	1530000000	858000000	1170000000	2810000000	1580000000	2150000000	2360000000	1320000000	1800000000	1420000000	796000000	1080000000
4/25/2015	2790000000	1570000000	2130000000	1550000000	868000000	1180000000	2840000000	1600000000	2170000000	2380000000	1340000000	1820000000	1430000000	805000000	1100000000
4/26/2015	2780000000	1560000000	2120000000	1540000000	864000000	1180000000	2830000000	1590000000	2160000000	2370000000	1330000000	1810000000	1430000000	802000000	1090000000
4/27/2015	2730000000	1530000000	2090000000	1510000000	850000000	1160000000	2780000000	1560000000	2130000000	2330000000	1310000000	1780000000	1400000000	788000000	1070000000
4/28/2015	2730000000	1530000000	2090000000	1510000000	850000000	1160000000	2780000000	1560000000	2130000000	2330000000	1310000000	1780000000	1400000000	788000000	1070000000
4/29/2015	2660000000	1500000000	2040000000	1480000000	828000000	1130000000	2710000000	1520000000	2070000000	2270000000	1280000000	1740000000	1370000000	769000000	1050000000
4/30/2015	2670000000	1500000000	2040000000	1480000000	832000000	1130000000	2730000000	1530000000	2080000000	2280000000	1280000000	1750000000	1370000000	772000000	1050000000
2015-01-05	2740000000	1540000000	2090000000	1520000000	852000000	1160000000	2790000000	1570000000	2130000000	2340000000	1310000000	1790000000	1410000000	791000000	1080000000
2015-02-05	2700000000	1510000000	2060000000	1490000000	839000000	1140000000	2750000000	1540000000	2100000000	2300000000	1290000000	1760000000	1390000000	778000000	1060000000
2015-03-05	2690000000	1510000000	2050000000	1490000000	836000000	1140000000	2740000000	1540000000	2090000000	2300000000	1290000000	1750000000	1380000000	776000000	1060000000
2015-04-05	2660000000	1500000000	2040000000	1480000000	829000000	1130000000	2710000000	1520000000	2070000000	2270000000	1280000000	1740000000	1370000000	769000000	1050000000
2015-05-05	2670000000	1500000000	2040000000	1480000000	830000000	1130000000	2720000000	1530000000	2080000000	2280000000	1280000000	1740000000	1370000000	770000000	1050000000
2015-06-05	2760000000	1550000000	2110000000	1530000000	858000000	1170000000	2810000000	1580000000	2150000000	2360000000	1320000000	1800000000	1420000000	796000000	1080000000
2015-07-05	2780000000	1560000000	2120000000	1540000000	864000000	1180000000	2830000000	1590000000	2160000000	2370000000	1330000000	1810000000	1430000000	802000000	1090000000
2015-08-05	2780000000	1560000000	2130000000	1540000000	866000000	1180000000	2840000000	1590000000	2170000000	2380000000	1340000000	1820000000	1430000000	804000000	1090000000
2015-09-05	2740000000	1540000000	2090000000	1520000000	851000000	1160000000	2790000000	1570000000	2130000000	2340000000	1310000000	1790000000	1410000000	790000000	1070000000
2015-10-05	2700000000	1520000000	2070000000	1500000000	841000000	1140000000	2750000000	1550000000	2100000000	2310000000	1300000000	1760000000	1390000000	780000000	1060000000
2015-11-05	2790000000	1560000000	2130000000	1540000000	866000000	1180000000	2840000000	1590000000	2170000000	2380000000	1340000000	1820000000	1430000000	804000000	1090000000
2015-12-05	2770000000	1560000000	2120000000	1540000000	863000000	1170000000	2830000000	1590000000	2160000000	2370000000	1330000000	1810000000	1430000000	801000000	1090000000
5/13/2015	2780000000	1560000000	2120000000	1540000000	864000000	1180000000	2830000000	1590000000	2160000000	2370000000	1330000000	1810000000	1430000000	801000000	1090000000
5/14/2015	2810000000	1580000000	2150000000	1560000000	875000000	1190000000	2870000000	1610000000	2190000000	2400000000	1350000000	1840000000	1450000000	812000000	1100000000
5/15/2015	2800000000	1570000000	2140000000	1550000000	872000000	1190000000	2860000000	1600000000	2180000000	2390000000	1340000000	1830000000	1440000000	809000000	1100000000
5/16/2015	2810000000	1580000000	2150000000	1560000000	875000000	1190000000	2870000000	1610000000	2190000000	2400000000	1350000000	1840000000	1450000000	812000000	1100000000
5/17/2015	2930000000	1650000000	2240000000	1620000000	912000000	1240000000	2990000000	1680000000	2280000000	2500000000	1410000000	1910000000	1510000000	846000000	1150000000
5/18/2015	2900000000	1630000000	2220000000	1610000000	903000000	1230000000	2960000000	1660000000	2260000000	2480000000	1390000000	1900000000	1490000000	838000000	1140000000
5/19/2015	2860000000	1610000000	2180000000	1580000000	889000000	1210000000	2910000000	1640000000	2230000000	2440000000	1370000000	1870000000	1470000000	825000000	1120000000
5/20/2015	2820000000	1580000000	2160000000	1560000000	878000000	1190000000	2880000000	1610000000	2200000000	2410000000	1350000000	1840000000	1450000000	814000000	1110000000
5/21/2015	2830000000	1590000000	2170000000	1570000000	882000000	1200000000	2890000000	1620000000	2210000000	2420000000	1360000000	1850000000	1460000000	818000000	1110000000
5/22/2015	2820000000	1580000000	2150000000	1560000000	877000000	1190000000	2870000000	1610000000	2200000000	2410000000	1350000000	1840000000	1450000000	814000000	1110000000
5/23/2015	2770000000	1560000000	2120000000	1540000000	862000000	1170000000	2830000000	1590000000	2160000000	2370000000	1330000000	1810000000	1430000000	800000000	1090000000
5/24/2015	2710000000	1520000000	2070000000	1500000000	842000000	1150000000	2760000000	1550000000	2110000000	2310000000	1300000000	1770000000	1390000000	782000000	1060000000
5/25/2015	2700000000	1520000000	2060000000	1500000000	840000000	1140000000	2750000000	1540000000	2100000000	2310000000	1290000000	1760000000	1390000000	779000000	1060000000
5/26/2015	2740000000	1540000000	2090000000	1520000000	852000000	1160000000	2790000000	1570000000	2130000000	2340000000	1310000000	1790000000	1410000000	790000000	1080000000
5/27/2015	2720000000	1530000000	2080000000	1510000000	846000000	1150000000	2770000000	1560000000	2120000000	2320000000	1300000000	1770000000	1400000000	785000000	1070000000
5/28/2015	2650000000	1490000000	2030000000	1470000000	826000000	1120000000	2710000000	1520000000	2070000000	2270000000	1270000000	1730000000	1360000000	766000000	1040000000
5/29/2015	2700000000	1520000000	2060000000	1500000000	840000000	1140000000	2750000000	1540000000	2100000000	2310000000	1290000000	1760000000	1390000000	779000000	1060000000
5/30/2015	2770000000	1550000000	2110000000	1530000000	861000000	1170000000	2820000000	1580000000	2150000000	2360000000	1330000000	1810000000	1420000000	798000000	1090000000
5/31/2015	2770000000	1560000000	2120000000	1530000000	862000000	1170000000	2820000000	1580000000	2160000000	2370000000	1330000000	1810000000	1420000000	799000000	1090000000
2015-01-06	2740000000	1540000000	2090000000	1520000000	851000000	1160000000	2790000000	1570000000	2130000000	2340000000	1310000000	1780000000	1410000000	789000000	1070000000
2015-02-06	2740000000	1540000000	2090000000	1520000000	853000000	1160000000	2790000000	1570000000	2130000000	2340000000	1310000000	1790000000	1410000000	791000000	1080000000
2015-03-06	2740000000	1540000000	2100000000	1520000000	853000000	1160000000	2790000000	1570000000	2140000000	2340000000	1320000000	1790000000	1410000000	792000000	1080000000
2015-04-06	2760000000	1550000000	2110000000	1530000000	858000000	1170000000	2810000000	1580000000	2150000000	2360000000	1320000000	1800000000	1420000000	796000000	1080000000
2015-05-06	2700000000	1520000000	2070000000	1500000000	841000000	1140000000	2760000000	1550000000	2110000000	2310000000	1300000000	1760000000	1390000000	780000000	1060000000
2015-06-06	2810000000	1580000000	2150000000	1560000000	874000000	1190000000	2860000000	1610000000	2190000000	2400000000	1350000000	1830000000	1440000000	811000000	1100000000
2015-07-06	2800000000	1570000000	2140000000	1550000000	872000000	1190000000	2860000000	1600000000	2180000000	2390000000	1340000000	1830000000	1440000000	809000000	1100000000
2015-08-06	2870000000	1610000000	2190000000	1590000000	893000000	1220000000	2930000000	1640000000	2240000000	2450000000	1380000000	1870000000	1480000000	829000000	1130000000
2015-09-06	2870000000	1610000000	2200000000	1590000000	894000000	1220000000	2930000000	1640000000	2240000000	2450000000	1380000000	1880000000	1480000000	830000000	1130000000
2015-10-06	2950000000	1660000000	2250000000	1630000000	917000000	1250000000	3000000000	1690000000	2300000000	2520000000	1410000000	1920000000	1520000000	851000000	1160000000
2015-11-06	2930000000	1650000000	2240000000	1620000000	912000000	1240000000	2990000000	1680000000	2280000000	2500000000	1410000000	1910000000	1510000000	846000000	1150000000
2015-12-06	2940000000	1650000000	2250000000	1630000000	915000000	1250000000	3000000000	1680000000	2290000000	2510000000	1410000000	1920000000	1510000000	849000000	1160000000
6/13/2015	2890000000	1620000000	2210000000	1600000000	899000000	1220000000	2950000000	1650000000	2250000000	2470000000	1390000000	1890000000	1490000000	834000000	1140000000
6/14/2015	2900000000	1630000000	2220000000	1610000000	903000000	1230000000	2960000000	1660000000	2260000000	2480000000	1390000000	1890000000	1490000000	837000000	1140000000
6/15/2015	2880000000	1620000000	2200000000	1600000000	897000000	1220000000	2940000000	1650000000	2250000000	2460000000	1380000000	1880000000	1480000000	832000000	1130000000
6/16/2015	2810000000	1580000000	2150000000	1560000000	873000000	1190000000	2860000000	1610000000	2190000000	2400000000	1350000000	1830000000	1440000000	810000000	1100000000
6/17/2015	2800000000	1570000000	2140000000	1550000000	870000000	1180000000	2850000000	1600000000	2180000000	2390000000	1340000000	1830000000	1440000000	807000000	1100000000
6/18/2015	2870000000	1610000000	2200000000	1590000000	894000000	1220000000	2930000000	1640000000	2240000000	2450000000	1380000000	1870000000	1480000000	829000000	1130000000
6/19/2015	2900000000	1630000000	2220000000	1610000000	903000000	1230000000	2960000000	1660000000	2260000000	2480000000	1390000000	1900000000	1490000000	838000000	1140000000
6/20/2015	2850000000	1600000000	2180000000	1580000000	887000000	1210000000	2910000000	1630000000	2220000000	2440000000	1370000000	1860000000	1470000000	823000000	1120000000
6/21/2015	2790000000	1570000000	2130000000	1540000000	867000000	1180000000	2840000000	1600000000	2170000000	2380000000	1340000000	1820000000	1430000000	805000000	1100000000
6/22/2015	2810000000	1580000000	2150000000	1560000000	875000000	1190000000	2870000000	1610000000	2190000000	2400000000	1350000000	1840000000	1450000000	812000000	1110000000
6/23/2015	2880000000	1620000000	2200000000	1590000000	895000000	1220000000	2930000000	1650000000	2240000000	2460000000	1380000000	1880000000	1480000000	830000000	1130000000
6/24/2015	2870000000	1610000000	2190000000	1590000000	893000000	1220000000	2930000000	1640000000	2240000000	2450000000	1380000000	1870000000	1480000000	829000000	1130000000
6/25/2015	2860000000	1610000000	2180000000	1580000000	889000000	1210000000	2910000000	1640000000	2230000000	2440000000	1370000000	1870000000	1470000000	825000000	1120000000
6/26/2015	2880000000	1620000000	2200000000	1600000000	896000000	1220000000	2930000000	1650000000	2240000000	2460000000	1380000000	1880000000	1480000000	831000000	1130000000
6/27/2015	2870000000	1610000000	2190000000	1590000000	891000000	1210000000	2920000000	1640000000	2230000000	2450000000	1370000000	1870000000	1470000000	827000000	1130000000
6/28/2015	2910000000	1630000000	2220000000	1610000000	906000000	1230000000	2970000000	1670000000	2270000000	2490000000	1400000000	1900000000	1500000000	840000000	1140000000
6/29/2015	2870000000	1610000000	2190000000	1590000000	894000000	1220000000	2930000000	1640000000	2240000000	2450000000	1380000000	1870000000	1480000000	829000000	1130000000
6/30/2015	2880000000	1620000000	2200000000	1600000000	897000000	1220000000	2940000000	1650000000	2250000000	2460000000	1380000000	1880000000	1480000000	832000000	1130000000
2015-01-07	2820000000	1580000000	2160000000	1560000000	878000000	1190000000	2880000000	1610000000	2200000000	2410000000	1350000000	1840000000	1450000000	815000000	1110000000
2015-02-07	2830000000	1590000000	2160000000	1570000000	879000000	1200000000	2880000000	1620000000	2200000000	2410000000	1350000000	1840000000	1450000000	815000000	1110000000
2015-03-07	2840000000	1600000000	2170000000	1570000000	884000000	1200000000	2900000000	1630000000	2210000000	2430000000	1360000000	1850000000	1460000000	820000000	1120000000
2015-04-07	2910000000	1630000000	2220000000	1610000000	904000000	1230000000	2960000000	1660000000	2260000000	2480000000	1390000000	1900000000	1490000000	839000000	1140000000
2015-05-07	2910000000	1630000000	2220000000	1610000000	905000000	1230000000	2960000000	1660000000	2260000000	2480000000	1390000000	1900000000	1490000000	839000000	1140000000
2015-06-07	3020000000	1700000000	2310000000	1680000000	941000000	1280000000	3080000000	1730000000	2350000000	2580000000	1450000000	1970000000	1550000000	873000000	1190000000
2015-07-07	2990000000	1680000000	2290000000	1660000000	931000000	1270000000	3050000000	1710000000	2330000000	2560000000	1430000000	1950000000	1540000000	864000000	1180000000
2015-08-07	3070000000	1720000000	2340000000	1700000000	954000000	1300000000	3120000000	1750000000	2390000000	2620000000	1470000000	2000000000	1580000000	885000000	1200000000
2015-09-07	3010000000	1690000000	2300000000	1670000000	935000000	1270000000	3060000000	1720000000	2340000000	2570000000	1440000000	1960000000	1550000000	868000000	1180000000
2015-10-07	2990000000	1680000000	2280000000	1650000000	929000000	1260000000	3040000000	1710000000	2330000000	2550000000	1430000000	1950000000	1540000000	862000000	1170000000
2015-11-07	2980000000	1670000000	2280000000	1650000000	926000000	1260000000	3030000000	1700000000	2320000000	2540000000	1430000000	1940000000	1530000000	860000000	1170000000
2015-12-07	2970000000	1670000000	2270000000	1650000000	924000000	1260000000	3030000000	1700000000	2310000000	2540000000	1420000000	1940000000	1530000000	858000000	1170000000
7/13/2015	2890000000	1620000000	2210000000	1600000000	900000000	1220000000	2950000000	1650000000	2250000000	2470000000	1390000000	1890000000	1490000000	835000000	1140000000
7/14/2015	2930000000	1650000000	2240000000	1630000000	913000000	1240000000	2990000000	1680000000	2280000000	2510000000	1410000000	1910000000	1510000000	847000000	1150000000
7/15/2015	2930000000	1640000000	2240000000	1620000000	910000000	1240000000	2980000000	1670000000	2280000000	2500000000	1400000000	1910000000	1500000000	845000000	1150000000
7/16/2015	2940000000	1650000000	2250000000	1630000000	915000000	1250000000	3000000000	1680000000	2290000000	2510000000	1410000000	1920000000	1510000000	849000000	1160000000
7/17/2015	2940000000	1650000000	2240000000	1630000000	913000000	1240000000	2990000000	1680000000	2290000000	2510000000	1410000000	1920000000	1510000000	847000000	1150000000
7/18/2015	2950000000	1660000000	2250000000	1630000000	918000000	1250000000	3010000000	1690000000	2300000000	2520000000	1410000000	1930000000	1520000000	852000000	1160000000
7/19/2015	3000000000	1680000000	2290000000	1660000000	933000000	1270000000	3060000000	1720000000	2340000000	2560000000	1440000000	1960000000	1540000000	866000000	1180000000
7/20/2015	3020000000	1700000000	2310000000	1680000000	941000000	1280000000	3080000000	1730000000	2350000000	2580000000	1450000000	1970000000	1550000000	873000000	1190000000
7/21/2015	2970000000	1670000000	2270000000	1650000000	925000000	1260000000	3030000000	1700000000	2320000000	2540000000	1430000000	1940000000	1530000000	858000000	1170000000
7/22/2015	2980000000	1670000000	2270000000	1650000000	926000000	1260000000	3030000000	1700000000	2320000000	2540000000	1430000000	1940000000	1530000000	859000000	1170000000
7/23/2015	2990000000	1680000000	2290000000	1660000000	932000000	1270000000	3050000000	1710000000	2330000000	2560000000	1440000000	1950000000	1540000000	864000000	1180000000
7/24/2015	3060000000	1720000000	2340000000	1690000000	952000000	1290000000	3120000000	1750000000	2380000000	2610000000	1470000000	2000000000	1570000000	883000000	1200000000
7/25/2015	3080000000	1730000000	2350000000	1710000000	958000000	1300000000	3140000000	1760000000	2400000000	2630000000	1480000000	2010000000	1580000000	888000000	1210000000
7/26/2015	3060000000	1720000000	2340000000	1700000000	953000000	1300000000	3120000000	1750000000	2390000000	2620000000	1470000000	2000000000	1580000000	885000000	1200000000
7/27/2015	3050000000	1720000000	2330000000	1690000000	950000000	1290000000	3110000000	1750000000	2380000000	2610000000	1460000000	1990000000	1570000000	882000000	1200000000
7/28/2015	3090000000	1740000000	2360000000	1710000000	961000000	1310000000	3150000000	1770000000	2410000000	2640000000	1480000000	2020000000	1590000000	892000000	1210000000
7/29/2015	3090000000	1740000000	2360000000	1710000000	963000000	1310000000	3150000000	1770000000	2410000000	2640000000	1480000000	2020000000	1590000000	893000000	1220000000
7/30/2015	3090000000	1730000000	2360000000	1710000000	960000000	1310000000	3150000000	1770000000	2400000000	2640000000	1480000000	2010000000	1590000000	891000000	1210000000
7/31/2015	3040000000	1710000000	2330000000	1690000000	947000000	1290000000	3100000000	1740000000	2370000000	2600000000	1460000000	1990000000	1560000000	879000000	1200000000
2015-01-08	3050000000	1710000000	2330000000	1690000000	950000000	1290000000	3110000000	1750000000	2380000000	2610000000	1460000000	1990000000	1570000000	881000000	1200000000
2015-02-08	3070000000	1730000000	2350000000	1700000000	956000000	1300000000	3130000000	1760000000	2390000000	2630000000	1470000000	2010000000	1580000000	887000000	1210000000
2015-03-08	3100000000	1740000000	2370000000	1720000000	964000000	1310000000	3160000000	1770000000	2410000000	2650000000	1490000000	2020000000	1590000000	894000000	1220000000
2015-04-08	3100000000	1740000000	2370000000	1720000000	964000000	1310000000	3160000000	1770000000	2410000000	2650000000	1490000000	2020000000	1590000000	894000000	1220000000
2015-05-08	3040000000	1710000000	2320000000	1680000000	946000000	1290000000	3100000000	1740000000	2370000000	2600000000	1460000000	1980000000	1560000000	878000000	1190000000
2015-06-08	3070000000	1720000000	2340000000	1700000000	954000000	1300000000	3130000000	1760000000	2390000000	2620000000	1470000000	2000000000	1580000000	885000000	1200000000
2015-07-08	3030000000	1700000000	2310000000	1680000000	941000000	1280000000	3080000000	1730000000	2360000000	2580000000	1450000000	1970000000	1560000000	873000000	1190000000
2015-08-08	3050000000	1710000000	2330000000	1690000000	948000000	1290000000	3100000000	1740000000	2370000000	2600000000	1460000000	1990000000	1570000000	879000000	1200000000
2015-09-08	3020000000	1700000000	2310000000	1670000000	940000000	1280000000	3080000000	1730000000	2350000000	2580000000	1450000000	1970000000	1550000000	872000000	1190000000
2015-10-08	3060000000	1720000000	2340000000	1690000000	951000000	1290000000	3110000000	1750000000	2380000000	2610000000	1470000000	1990000000	1570000000	882000000	1200000000
2015-11-08	3140000000	1760000000	2400000000	1740000000	976000000	1330000000	3200000000	1800000000	2440000000	2680000000	1500000000	2050000000	1610000000	906000000	1230000000
2015-12-08	3120000000	1750000000	2380000000	1730000000	971000000	1320000000	3180000000	1790000000	2430000000	2660000000	1500000000	2040000000	1600000000	901000000	1230000000
8/13/2015	3140000000	1760000000	2400000000	1740000000	976000000	1330000000	3200000000	1790000000	2440000000	2680000000	1500000000	2050000000	1610000000	905000000	1230000000
8/14/2015	3150000000	1770000000	2410000000	1750000000	981000000	1340000000	3210000000	1800000000	2460000000	2690000000	1510000000	2060000000	1620000000	910000000	1240000000
8/15/2015	3080000000	1730000000	2360000000	1710000000	959000000	1310000000	3140000000	1760000000	2400000000	2630000000	1480000000	2010000000	1590000000	890000000	1210000000
8/16/2015	3070000000	1720000000	2350000000	1700000000	956000000	1300000000	3130000000	1760000000	2390000000	2620000000	1470000000	2000000000	1580000000	887000000	1210000000
8/17/2015	3010000000	1690000000	2300000000	1670000000	937000000	1270000000	3070000000	1720000000	2340000000	2570000000	1440000000	1970000000	1550000000	869000000	1180000000
8/18/2015	2950000000	1660000000	2250000000	1630000000	917000000	1250000000	3000000000	1690000000	2300000000	2520000000	1410000000	1920000000	1520000000	851000000	1160000000
8/19/2015	3040000000	1710000000	2320000000	1680000000	945000000	1290000000	3100000000	1740000000	2370000000	2590000000	1460000000	1980000000	1560000000	877000000	1190000000
8/20/2015	3050000000	1710000000	2330000000	1690000000	948000000	1290000000	3110000000	1740000000	2370000000	2600000000	1460000000	1990000000	1570000000	880000000	1200000000
8/21/2015	3120000000	1750000000	2380000000	1730000000	970000000	1320000000	3180000000	1780000000	2430000000	2660000000	1490000000	2030000000	1600000000	900000000	1220000000
8/22/2015	3190000000	1790000000	2440000000	1770000000	994000000	1350000000	3250000000	1830000000	2490000000	2730000000	1530000000	2080000000	1640000000	922000000	1250000000
8/23/2015	3190000000	1790000000	2440000000	1770000000	994000000	1350000000	3250000000	1830000000	2490000000	2730000000	1530000000	2080000000	1640000000	922000000	1250000000
8/24/2015	3230000000	1810000000	2470000000	1790000000	1010000000	1370000000	3290000000	1850000000	2520000000	2760000000	1550000000	2110000000	1660000000	933000000	1270000000
8/25/2015	3230000000	1810000000	2460000000	1790000000	1000000000	1370000000	3290000000	1850000000	2510000000	2750000000	1550000000	2110000000	1660000000	931000000	1270000000
8/26/2015	3260000000	1830000000	2490000000	1800000000	1010000000	1380000000	3320000000	1860000000	2530000000	2780000000	1560000000	2120000000	1670000000	940000000	1280000000
8/27/2015	3230000000	1810000000	2470000000	1790000000	1000000000	1370000000	3290000000	1850000000	2510000000	2760000000	1550000000	2110000000	1660000000	932000000	1270000000
8/28/2015	3210000000	1800000000	2450000000	1780000000	999000000	1360000000	3270000000	1840000000	2500000000	2740000000	1540000000	2100000000	1650000000	927000000	1260000000
8/29/2015	3220000000	1810000000	2460000000	1780000000	1000000000	1360000000	3280000000	1840000000	2510000000	2750000000	1540000000	2100000000	1650000000	929000000	1260000000
8/30/2015	3270000000	1830000000	2500000000	1810000000	1020000000	1380000000	3330000000	1870000000	2540000000	2790000000	1570000000	2130000000	1680000000	943000000	1280000000
8/31/2015	3270000000	1840000000	2500000000	1810000000	1020000000	1390000000	3340000000	1870000000	2550000000	2800000000	1570000000	2140000000	1680000000	945000000	1290000000
2015-01-09	3330000000	1870000000	2550000000	1850000000	1040000000	1410000000	3400000000	1910000000	2600000000	2850000000	1600000000	2170000000	1710000000	962000000	1310000000
2015-02-09	3330000000	1870000000	2540000000	1840000000	1040000000	1410000000	3390000000	1910000000	2590000000	2840000000	1600000000	2170000000	1710000000	961000000	1310000000
2015-03-09	3360000000	1890000000	2570000000	1860000000	1040000000	1420000000	3420000000	1920000000	2610000000	2870000000	1610000000	2190000000	1730000000	969000000	1320000000
2015-04-09	3380000000	1900000000	2580000000	1870000000	1050000000	1430000000	3440000000	1930000000	2630000000	2880000000	1620000000	2200000000	1740000000	975000000	1330000000
2015-05-09	3360000000	1890000000	2570000000	1860000000	1040000000	1420000000	3420000000	1920000000	2620000000	2870000000	1610000000	2190000000	1730000000	969000000	1320000000
2015-06-09	3360000000	1890000000	2570000000	1860000000	1050000000	1420000000	3430000000	1920000000	2620000000	2870000000	1610000000	2190000000	1730000000	971000000	1320000000
2015-07-09	3370000000	1890000000	2580000000	1870000000	1050000000	1430000000	3430000000	1930000000	2620000000	2880000000	1620000000	2200000000	1730000000	973000000	1320000000
2015-08-09	3340000000	1870000000	2550000000	1850000000	1040000000	1410000000	3400000000	1910000000	2600000000	2850000000	1600000000	2180000000	1710000000	963000000	1310000000
2015-09-09	3320000000	1870000000	2540000000	1840000000	1030000000	1410000000	3390000000	1900000000	2590000000	2840000000	1590000000	2170000000	1710000000	960000000	1310000000
2015-10-09	3430000000	1930000000	2620000000	1900000000	1070000000	1450000000	3490000000	1960000000	2670000000	2930000000	1640000000	2240000000	1760000000	990000000	1350000000
2015-11-09	3440000000	1930000000	2630000000	1910000000	1070000000	1460000000	3510000000	1970000000	2680000000	2940000000	1650000000	2250000000	1770000000	994000000	1350000000
2015-12-09	3400000000	1910000000	2600000000	1890000000	1060000000	1440000000	3470000000	1950000000	2650000000	2910000000	1630000000	2220000000	1750000000	983000000	1340000000
9/13/2015	3430000000	1920000000	2620000000	1900000000	1070000000	1450000000	3490000000	1960000000	2670000000	2930000000	1640000000	2240000000	1760000000	989000000	1350000000
9/14/2015	3430000000	1920000000	2620000000	1900000000	1070000000	1450000000	3490000000	1960000000	2670000000	2930000000	1640000000	2240000000	1760000000	989000000	1350000000
9/15/2015	3510000000	1970000000	2680000000	1940000000	1090000000	1480000000	3570000000	2010000000	2730000000	2990000000	1680000000	2290000000	1800000000	1010000000	1380000000
9/16/2015	3480000000	1960000000	2660000000	1930000000	1080000000	1470000000	3550000000	1990000000	2710000000	2970000000	1670000000	2270000000	1790000000	1010000000	1370000000
9/17/2015	3400000000	1910000000	2600000000	1880000000	1060000000	1440000000	3460000000	1940000000	2650000000	2900000000	1630000000	2220000000	1750000000	981000000	1330000000
9/18/2015	3380000000	1900000000	2580000000	1870000000	1050000000	1430000000	3450000000	1940000000	2630000000	2890000000	1620000000	2210000000	1740000000	976000000	1330000000
9/19/2015	3370000000	1890000000	2570000000	1870000000	1050000000	1430000000	3430000000	1930000000	2620000000	2880000000	1610000000	2200000000	1730000000	972000000	1320000000
9/20/2015	3310000000	1860000000	2530000000	1830000000	1030000000	1400000000	3370000000	1890000000	2580000000	2830000000	1590000000	2160000000	1700000000	955000000	1300000000
9/21/2015	3260000000	1830000000	2490000000	1810000000	1010000000	1380000000	3320000000	1870000000	2540000000	2790000000	1560000000	2130000000	1680000000	942000000	1280000000
9/22/2015	3270000000	1840000000	2500000000	1810000000	1020000000	1390000000	3340000000	1870000000	2550000000	2800000000	1570000000	2140000000	1680000000	945000000	1290000000
9/23/2015	3350000000	1880000000	2560000000	1850000000	1040000000	1420000000	3410000000	1920000000	2610000000	2860000000	1610000000	2180000000	1720000000	966000000	1310000000
9/24/2015	3350000000	1880000000	2560000000	1860000000	1040000000	1420000000	3410000000	1920000000	2610000000	2860000000	1610000000	2190000000	1720000000	967000000	1320000000
9/25/2015	3410000000	1910000000	2600000000	1890000000	1060000000	1440000000	3470000000	1950000000	2650000000	2910000000	1630000000	2220000000	1750000000	983000000	1340000000
9/26/2015	3480000000	1960000000	2660000000	1930000000	1080000000	1470000000	3550000000	1990000000	2710000000	2970000000	1670000000	2270000000	1790000000	1000000000	1370000000
9/27/2015	3550000000	2000000000	2720000000	1970000000	1110000000	1500000000	3620000000	2030000000	2770000000	3030000000	1700000000	2320000000	1830000000	1030000000	1400000000
9/28/2015	3590000000	2020000000	2740000000	1990000000	1120000000	1520000000	3660000000	2050000000	2800000000	3070000000	1720000000	2340000000	1850000000	1040000000	1410000000
9/29/2015	3650000000	2050000000	2790000000	2020000000	1130000000	1540000000	3720000000	2090000000	2840000000	3120000000	1750000000	2380000000	1880000000	1050000000	1430000000
9/30/2015	3610000000	2030000000	2760000000	2000000000	1120000000	1530000000	3680000000	2070000000	2810000000	3090000000	1730000000	2360000000	1860000000	1040000000	1420000000
2015-01-10	3650000000	2050000000	2790000000	2020000000	1140000000	1550000000	3720000000	2090000000	2840000000	3120000000	1750000000	2380000000	1880000000	1050000000	1430000000
2015-02-10	3570000000	2010000000	2730000000	1980000000	1110000000	1510000000	3640000000	2050000000	2780000000	3050000000	1710000000	2330000000	1840000000	1030000000	1400000000
2015-03-10	3580000000	2010000000	2740000000	1980000000	1110000000	1520000000	3650000000	2050000000	2790000000	3060000000	1720000000	2340000000	1840000000	1030000000	1410000000
2015-04-10	3610000000	2030000000	2760000000	2000000000	1120000000	1530000000	3680000000	2060000000	2810000000	3080000000	1730000000	2350000000	1850000000	1040000000	1420000000
2015-05-10	3650000000	2050000000	2790000000	2020000000	1140000000	1550000000	3720000000	2090000000	2840000000	3120000000	1750000000	2380000000	1880000000	1050000000	1430000000
2015-06-10	3560000000	2000000000	2720000000	1970000000	1110000000	1510000000	3620000000	2040000000	2770000000	3040000000	1710000000	2320000000	1830000000	1030000000	1400000000
2015-07-10	3520000000	1970000000	2690000000	1950000000	1090000000	1490000000	3580000000	2010000000	2740000000	3000000000	1690000000	2300000000	1810000000	1020000000	1380000000
2015-08-10	3490000000	1960000000	2670000000	1930000000	1090000000	1480000000	3560000000	2000000000	2720000000	2980000000	1670000000	2280000000	1800000000	1010000000	1370000000
2015-09-10	3450000000	1940000000	2640000000	1910000000	1070000000	1460000000	3520000000	1970000000	2690000000	2950000000	1650000000	2250000000	1770000000	996000000	1360000000
2015-10-10	3500000000	1970000000	2680000000	1940000000	1090000000	1480000000	3570000000	2000000000	2730000000	2990000000	1680000000	2290000000	1800000000	1010000000	1380000000
2015-11-10	3480000000	1950000000	2660000000	1930000000	1080000000	1470000000	3540000000	1990000000	2710000000	2970000000	1670000000	2270000000	1790000000	1000000000	1370000000
2015-12-10	3440000000	1930000000	2630000000	1910000000	1070000000	1460000000	3510000000	1970000000	2680000000	2940000000	1650000000	2240000000	1770000000	993000000	1350000000
10/13/2015	3420000000	1920000000	2620000000	1900000000	1060000000	1450000000	3490000000	1960000000	2670000000	2920000000	1640000000	2230000000	1760000000	988000000	1340000000
10/14/2015	3490000000	1960000000	2670000000	1930000000	1090000000	1480000000	3560000000	2000000000	2720000000	2980000000	1670000000	2280000000	1790000000	1010000000	1370000000
10/15/2015	3580000000	2010000000	2740000000	1980000000	1110000000	1520000000	3650000000	2050000000	2790000000	3060000000	1720000000	2340000000	1840000000	1030000000	1410000000
10/16/2015	3640000000	2050000000	2780000000	2020000000	1130000000	1540000000	3710000000	2080000000	2840000000	3110000000	1750000000	2380000000	1870000000	1050000000	1430000000
10/17/2015	3560000000	2000000000	2720000000	1970000000	1110000000	1510000000	3630000000	2040000000	2770000000	3040000000	1710000000	2320000000	1830000000	1030000000	1400000000
10/18/2015	3560000000	2000000000	2720000000	1970000000	1110000000	1510000000	3620000000	2040000000	2770000000	3040000000	1710000000	2320000000	1830000000	1030000000	1400000000
10/19/2015	3640000000	2040000000	2780000000	2020000000	1130000000	1540000000	3710000000	2080000000	2830000000	3110000000	1740000000	2370000000	1870000000	1050000000	1430000000
10/20/2015	3610000000	2030000000	2760000000	2000000000	1120000000	1530000000	3680000000	2060000000	2810000000	3080000000	1730000000	2350000000	1850000000	1040000000	1420000000
10/21/2015	3580000000	2010000000	2740000000	1980000000	1110000000	1520000000	3650000000	2050000000	2790000000	3060000000	1720000000	2340000000	1840000000	1030000000	1410000000
10/22/2015	3520000000	1970000000	2690000000	1950000000	1090000000	1490000000	3580000000	2010000000	2740000000	3000000000	1690000000	2300000000	1810000000	1020000000	1380000000
10/23/2015	3530000000	1980000000	2700000000	1960000000	1100000000	1500000000	3600000000	2020000000	2750000000	3020000000	1690000000	2310000000	1820000000	1020000000	1390000000
10/24/2015	3570000000	2000000000	2720000000	1980000000	1110000000	1510000000	3630000000	2040000000	2780000000	3050000000	1710000000	2330000000	1830000000	1030000000	1400000000
10/25/2015	3600000000	2020000000	2750000000	1990000000	1120000000	1520000000	3670000000	2060000000	2800000000	3080000000	1730000000	2350000000	1850000000	1040000000	1410000000
10/26/2015	3600000000	2020000000	2750000000	1990000000	1120000000	1520000000	3670000000	2060000000	2800000000	3070000000	1730000000	2350000000	1850000000	1040000000	1410000000
10/27/2015	3660000000	2060000000	2800000000	2030000000	1140000000	1550000000	3730000000	2100000000	2850000000	3130000000	1760000000	2390000000	1880000000	1060000000	1440000000
10/28/2015	3650000000	2050000000	2790000000	2020000000	1130000000	1540000000	3720000000	2090000000	2840000000	3110000000	1750000000	2380000000	1870000000	1050000000	1430000000
10/29/2015	3670000000	2060000000	2800000000	2030000000	1140000000	1550000000	3740000000	2100000000	2860000000	3130000000	1760000000	2390000000	1880000000	1060000000	1440000000
10/30/2015	3760000000	2110000000	2870000000	2080000000	1170000000	1590000000	3830000000	2150000000	2930000000	3210000000	1800000000	2450000000	1930000000	1080000000	1480000000
10/31/2015	3780000000	2120000000	2880000000	2090000000	1170000000	1600000000	3850000000	2160000000	2940000000	3220000000	1810000000	2460000000	1940000000	1090000000	1480000000
2015-01-11	3780000000	2120000000	2890000000	2090000000	1180000000	1600000000	3850000000	2160000000	2940000000	3230000000	1810000000	2470000000	1940000000	1090000000	1480000000
2015-02-11	3750000000	2110000000	2870000000	2080000000	1170000000	1590000000	3830000000	2150000000	2920000000	3210000000	1800000000	2450000000	1930000000	1080000000	1470000000
2015-03-11	3790000000	2130000000	2900000000	2100000000	1180000000	1610000000	3870000000	2170000000	2950000000	3240000000	1820000000	2480000000	1950000000	1100000000	1490000000
2015-04-11	3860000000	2170000000	2950000000	2140000000	1200000000	1630000000	3940000000	2210000000	3010000000	3300000000	1850000000	2520000000	1990000000	1110000000	1520000000
2015-05-11	3850000000	2160000000	2940000000	2130000000	1200000000	1630000000	3920000000	2200000000	2990000000	3280000000	1840000000	2510000000	1980000000	1110000000	1510000000
2015-06-11	3750000000	2110000000	2870000000	2080000000	1170000000	1590000000	3820000000	2150000000	2920000000	3210000000	1800000000	2450000000	1930000000	1080000000	1470000000
2015-07-11	3770000000	2120000000	2880000000	2090000000	1170000000	1600000000	3840000000	2160000000	2940000000	3220000000	1810000000	2460000000	1940000000	1090000000	1480000000
2015-08-11	3720000000	2090000000	2840000000	2060000000	1160000000	1580000000	3790000000	2130000000	2900000000	3180000000	1780000000	2430000000	1910000000	1070000000	1460000000
2015-09-11	3710000000	2080000000	2830000000	2050000000	1150000000	1570000000	3780000000	2120000000	2890000000	3170000000	1780000000	2420000000	1910000000	1070000000	1460000000
2015-10-11	3670000000	2060000000	2810000000	2040000000	1140000000	1560000000	3740000000	2100000000	2860000000	3140000000	1760000000	2400000000	1890000000	1060000000	1440000000
2015-11-11	3740000000	2100000000	2860000000	2070000000	1160000000	1580000000	3810000000	2140000000	2910000000	3190000000	1790000000	2440000000	1920000000	1080000000	1470000000
2015-12-11	3830000000	2150000000	2920000000	2120000000	1190000000	1620000000	3900000000	2190000000	2980000000	3270000000	1840000000	2500000000	1970000000	1100000000	1500000000
11/13/2015	3910000000	2200000000	2990000000	2170000000	1220000000	1660000000	3990000000	2240000000	3050000000	3340000000	1880000000	2550000000	2010000000	1130000000	1540000000
11/14/2015	3910000000	2190000000	2990000000	2160000000	1220000000	1650000000	3980000000	2240000000	3040000000	3340000000	1870000000	2550000000	2010000000	1130000000	1530000000
11/15/2015	4010000000	2250000000	3070000000	2220000000	1250000000	1700000000	4090000000	2300000000	3130000000	3430000000	1930000000	2620000000	2060000000	1160000000	1580000000
11/16/2015	4140000000	2320000000	3160000000	2290000000	1290000000	1750000000	4210000000	2370000000	3220000000	3530000000	1980000000	2700000000	2130000000	1190000000	1620000000
11/17/2015	4180000000	2350000000	3190000000	2310000000	1300000000	1770000000	4260000000	2390000000	3250000000	3570000000	2000000000	2730000000	2150000000	1210000000	1640000000
11/18/2015	4140000000	2320000000	3160000000	2290000000	1290000000	1750000000	4210000000	2370000000	3220000000	3530000000	1980000000	2700000000	2130000000	1190000000	1620000000
11/19/2015	4040000000	2270000000	3090000000	2240000000	1260000000	1710000000	4120000000	2310000000	3150000000	3450000000	1940000000	2640000000	2080000000	1170000000	1590000000
11/20/2015	4070000000	2280000000	3110000000	2250000000	1270000000	1720000000	4150000000	2330000000	3170000000	3470000000	1950000000	2650000000	2090000000	1170000000	1600000000
11/21/2015	4190000000	2350000000	3200000000	2320000000	1300000000	1770000000	4270000000	2400000000	3260000000	3580000000	2010000000	2730000000	2150000000	1210000000	1640000000
11/22/2015	4230000000	2380000000	3230000000	2350000000	1320000000	1790000000	4310000000	2420000000	3300000000	3620000000	2030000000	2760000000	2180000000	1220000000	1660000000
11/23/2015	4200000000	2360000000	3210000000	2320000000	1310000000	1780000000	4280000000	2400000000	3270000000	3580000000	2010000000	2740000000	2160000000	1210000000	1650000000
11/24/2015	4280000000	2400000000	3270000000	2370000000	1330000000	1810000000	4360000000	2450000000	3330000000	3650000000	2050000000	2790000000	2200000000	1240000000	1680000000
11/25/2015	4320000000	2430000000	3300000000	2390000000	1340000000	1830000000	4400000000	2470000000	3360000000	3690000000	2070000000	2820000000	2220000000	1250000000	1700000000
11/26/2015	4540000000	2550000000	3470000000	2510000000	1410000000	1920000000	4630000000	2600000000	3530000000	3880000000	2180000000	2960000000	2330000000	1310000000	1780000000
11/27/2015	4460000000	2510000000	3410000000	2470000000	1390000000	1890000000	4550000000	2550000000	3480000000	3810000000	2140000000	2910000000	2290000000	1290000000	1750000000
11/28/2015	4450000000	2500000000	3400000000	2460000000	1380000000	1880000000	4530000000	2550000000	3460000000	3800000000	2130000000	2900000000	2290000000	1280000000	1750000000
11/29/2015	4420000000	2480000000	3380000000	2450000000	1380000000	1870000000	4500000000	2530000000	3440000000	3770000000	2120000000	2880000000	2270000000	1280000000	1740000000
11/30/2015	4480000000	2520000000	3420000000	2480000000	1390000000	1900000000	4570000000	2560000000	3490000000	3830000000	2150000000	2920000000	2300000000	1290000000	1760000000
2015-01-12	4530000000	2540000000	3460000000	2510000000	1410000000	1920000000	4620000000	2590000000	3530000000	3870000000	2170000000	2960000000	2330000000	1310000000	1780000000
2015-02-12	4580000000	2570000000	3500000000	2540000000	1430000000	1940000000	4670000000	2620000000	3570000000	3910000000	2200000000	2990000000	2360000000	1320000000	1800000000
2015-03-12	4440000000	2490000000	3390000000	2460000000	1380000000	1880000000	4530000000	2540000000	3460000000	3790000000	2130000000	2900000000	2280000000	1280000000	1740000000
2015-04-12	4530000000	2540000000	3460000000	2510000000	1410000000	1920000000	4610000000	2590000000	3520000000	3860000000	2170000000	2950000000	2330000000	1310000000	1780000000
2015-05-12	4610000000	2590000000	3520000000	2560000000	1430000000	1950000000	4700000000	2640000000	3590000000	3940000000	2210000000	3010000000	2370000000	1330000000	1810000000
2015-06-12	4660000000	2620000000	3560000000	2580000000	1450000000	1970000000	4750000000	2670000000	3630000000	3980000000	2230000000	3040000000	2390000000	1340000000	1830000000
2015-07-12	4650000000	2610000000	3550000000	2580000000	1450000000	1970000000	4740000000	2660000000	3620000000	3970000000	2230000000	3030000000	2390000000	1340000000	1830000000
2015-08-12	4750000000	2670000000	3630000000	2630000000	1480000000	2010000000	4840000000	2720000000	3700000000	4050000000	2280000000	3100000000	2440000000	1370000000	1860000000
2015-09-12	4840000000	2720000000	3700000000	2680000000	1500000000	2050000000	4930000000	2770000000	3770000000	4130000000	2320000000	3160000000	2490000000	1400000000	1900000000
2015-10-12	5220000000	2930000000	3990000000	2890000000	1620000000	2210000000	5320000000	2990000000	4070000000	4460000000	2500000000	3410000000	2680000000	1510000000	2050000000
2015-11-12	5310000000	2980000000	4060000000	2940000000	1650000000	2250000000	5410000000	3040000000	4140000000	4540000000	2550000000	3470000000	2730000000	1530000000	2090000000
2015-12-12	5320000000	2980000000	4060000000	2940000000	1650000000	2250000000	5420000000	3040000000	4140000000	4540000000	2550000000	3470000000	2730000000	1530000000	2090000000
12/13/2015	5290000000	2970000000	4040000000	2930000000	1650000000	2240000000	5390000000	3030000000	4120000000	4520000000	2540000000	3450000000	2720000000	1530000000	2080000000
12/14/2015	5510000000	3090000000	4210000000	3050000000	1710000000	2330000000	5620000000	3150000000	4290000000	4710000000	2640000000	3600000000	2830000000	1590000000	2160000000
12/15/2015	5550000000	3110000000	4240000000	3070000000	1730000000	2350000000	5650000000	3170000000	4320000000	4740000000	2660000000	3620000000	2850000000	1600000000	2180000000
12/16/2015	5520000000	3100000000	4220000000	3060000000	1720000000	2340000000	5630000000	3160000000	4300000000	4720000000	2650000000	3600000000	2840000000	1590000000	2170000000
12/17/2015	5250000000	2950000000	4010000000	2910000000	1630000000	2220000000	5350000000	3000000000	4090000000	4480000000	2520000000	3420000000	2700000000	1510000000	2060000000
12/18/2015	5310000000	2980000000	4060000000	2940000000	1650000000	2250000000	5410000000	3040000000	4140000000	4540000000	2550000000	3470000000	2730000000	1530000000	2090000000
12/19/2015	5420000000	3040000000	4140000000	3000000000	1690000000	2290000000	5520000000	3100000000	4220000000	4630000000	2600000000	3540000000	2790000000	1560000000	2130000000
12/20/2015	5660000000	3180000000	4320000000	3130000000	1760000000	2400000000	5770000000	3240000000	4410000000	4830000000	2710000000	3690000000	2910000000	1630000000	2220000000
12/21/2015	5570000000	3130000000	4260000000	3090000000	1730000000	2360000000	5680000000	3190000000	4340000000	4760000000	2670000000	3640000000	2860000000	1610000000	2190000000
12/22/2015	5550000000	3110000000	4240000000	3070000000	1730000000	2350000000	5650000000	3170000000	4320000000	4740000000	2660000000	3620000000	2850000000	1600000000	2180000000
12/23/2015	5650000000	3170000000	4320000000	3130000000	1760000000	2390000000	5750000000	3230000000	4400000000	4820000000	2710000000	3690000000	2900000000	1630000000	2220000000
12/24/2015	5680000000	3190000000	4340000000	3150000000	1770000000	2410000000	5790000000	3250000000	4430000000	4850000000	2730000000	3710000000	2920000000	1640000000	2230000000
12/25/2015	5760000000	3240000000	4400000000	3190000000	1790000000	2440000000	5870000000	3300000000	4490000000	4920000000	2760000000	3760000000	2960000000	1660000000	2260000000
12/26/2015	5840000000	3280000000	4460000000	3230000000	1820000000	2470000000	5950000000	3340000000	4540000000	4980000000	2800000000	3810000000	3000000000	1680000000	2290000000
12/27/2015	6050000000	3400000000	4620000000	3350000000	1880000000	2560000000	6170000000	3460000000	4710000000	5170000000	2900000000	3950000000	3110000000	1750000000	2380000000
12/28/2015	6060000000	3400000000	4630000000	3360000000	1890000000	2570000000	6180000000	3470000000	4720000000	5180000000	2910000000	3960000000	3120000000	1750000000	2380000000
12/29/2015	6110000000	3430000000	4670000000	3380000000	1900000000	2590000000	6230000000	3500000000	4760000000	5220000000	2930000000	3990000000	3140000000	1760000000	2400000000
12/30/2015	6150000000	3450000000	4700000000	3410000000	1910000000	2600000000	6270000000	3520000000	4790000000	5250000000	2950000000	4010000000	3160000000	1780000000	2420000000
12/31/2015	6220000000	3490000000	4760000000	3450000000	1940000000	2630000000	6340000000	3560000000	4850000000	5310000000	2980000000	4060000000	3200000000	1800000000	2440000000
2016-01-01	6160000000	3460000000	4710000000	3410000000	1920000000	2610000000	6280000000	3520000000	4800000000	5260000000	2950000000	4020000000	3170000000	1780000000	2420000000
2016-02-01	6110000000	3430000000	4670000000	3380000000	1900000000	2590000000	6220000000	3490000000	4750000000	5220000000	2930000000	3990000000	3140000000	1760000000	2400000000
2016-03-01	5870000000	3300000000	4490000000	3250000000	1830000000	2490000000	5980000000	3360000000	4570000000	5020000000	2820000000	3830000000	3020000000	1690000000	2310000000
2016-04-01	6140000000	3450000000	4690000000	3400000000	1910000000	2600000000	6260000000	3510000000	4780000000	5240000000	2940000000	4010000000	3160000000	1770000000	2410000000
2016-05-01	6220000000	3490000000	4760000000	3450000000	1940000000	2630000000	6340000000	3560000000	4850000000	5320000000	2980000000	4060000000	3200000000	1800000000	2440000000
2016-06-01	6180000000	3470000000	4720000000	3420000000	1920000000	2620000000	6300000000	3540000000	4810000000	5280000000	2960000000	4030000000	3180000000	1780000000	2430000000
[truncated: 2,159 more rows]

## Sheet: Description
Abbrev	Meaning	Unit
BTCENEMAX	annualised BTC electricity consumption (maximum)	kWh
BTCENEMIN	annualised BTC electricity consumption (minimum)	kWh
BTCENEGUE	annualised BTC electricity consumption (optimal)	kWh
BTCEMI_MAX	annualised BTC average emissions (maximum)	kgCO2
BTCEMI_MIN	annualised BTC average emissions (minimum)	kgCO2
BTCEMI_GUE	annualised BTC average emissions (optimal)	kgCO2
BTCOAL_MAX	annualised BTC emissions from coal (maximum)	kgCO2
BTCOAL_MIN	annualised BTC emissions from coal (minimum)	kgCO2
BTCOAL_GUE	annualised BTC emissions from coal (optimal)	kgCO2
BTCOIL_MAX	annualised BTC emissions from oil (maximum)	kgCO2
BTCOIL_MIN	annualised BTC emissions from oil (minimum)	kgCO2
BTCOIL_GUE	annualised BTC emissions from oil (optimal)	kgCO2
BTCGAS_MAX	annualised BTC emissions from gas (maximum)	kgCO2
BTCGAS_MIN	annualised BTC emissions from gas (minimum)	kgCO2
BTCGAS_GUE	annualised BTC emissions from gas (optimal)	kgCO2

## Sheet: Explanation
Annualised energy consumption refers to the total yearly electricity consumption of the Bitcoin network and is expressed in kilowatt-hours (kWh). It is an annualised measure that assumes continuous power usage at the aforementioned rate over the period of one year. We apply a 7-day moving average to the resulting data point in order to make the output value less dependent of short-term hashrate f…
